# Supplementary material for: Increased MicroRNA-34b and -34c Predominantly Expressed in Stromal Tissues Is Associated with Poor Prognosis in Human Colon Cancer
Source: PLoS One. 2015 Apr 20;10(4):e0124899. doi: 10.1371/journal.pone.0124899 (PMC4404052; doi:10.1371/journal.pone.0124899)
Supplement: S1 Table — (XLSX) [file pone.0124899.s006.xlsx]

## Sheet: Table S1
S1_Table. Correlation analysis between Affymetrix microarray data and miR-34 family expression in 56 colon tumors
			correlation with miR-34a				correlation with miR-34b/c
Probeset ID	Gene Symbol	Gene Title	r	p-value(correlation)	Lower CI	Upper CI	r	p-value(correlation)	Lower CI	Upper CI
1007_s_at	DDR1	discoidin domain receptor tyrosine kinase 1	-0.238838	0.0790721	-0.474099	0.0282546	-0.183812	0.179158	-0.428231	0.0856679
1053_at	RFC2	replication factor C (activator 1) 2, 40kDa	-0.164817	0.229175	-0.412099	0.105079	-0.0617593	0.654206	-0.321789	0.206933
117_at	HSPA6	heat shock 70kDa protein 6 (HSP70B')	0.117483	0.392977	-0.152574	0.371215	0.289346	0.0321431	0.0260438	0.515106
121_at	PAX8	paired box 8	-0.0638798	0.643122	-0.323696	0.204894	-0.137923	0.315293	-0.388991	0.132217
1255_g_at	GUCA1A	guanylate cyclase activator 1A (retina)	0.156185	0.254828	-0.113833	0.404717	0.117609	0.392466	-0.152449	0.371325
1294_at	UBA7	ubiquitin-like modifier activating enzyme 7	0.0399717	0.772012	-0.227745	0.30207	-0.0887898	0.519165	-0.345943	0.18077
1316_at	THRA	thyroid hormone receptor, alpha (erythroblastic leukemia viral (v-erb-a) oncogen	0.157492	0.250826	-0.112511	0.405836	-0.016253	0.906246	-0.280346	0.250127
1320_at	PTPN21	protein tyrosine phosphatase, non-receptor type 21	0.154123	0.261233	-0.115919	0.402949	0.264286	0.0512002	-0.00109272	0.494888
1405_i_at	CCL5	chemokine (C-C motif) ligand 5	-0.326573	0.0149565	-0.544683	-0.0670835	-0.178045	0.193426	-0.42335	0.0915826
1431_at	CYP2E1	cytochrome P450, family 2, subfamily E, polypeptide 1	0.0930408	0.499277	-0.176621	0.34971	-0.104035	0.449721	-0.359417	0.165844
1438_at	EPHB3	EPH receptor B3	0.0543035	0.693754	-0.214083	0.315066	0.0967474	0.482262	-0.172995	0.352989
1487_at	ESRRA	estrogen-related receptor alpha	-0.328987	0.0141874	-0.546583	-0.0697751	-0.375008	0.00478739	-0.58237	-0.121827
1494_f_at	CYP2A6	cytochrome P450, family 2, subfamily A, polypeptide 6	0.132732	0.334025	-0.137409	0.384494	-0.110572	0.421595	-0.365162	0.159406
1598_g_at	GAS6	growth arrest-specific 6	0.553124	1.18973e-05	0.337322	0.713695	0.468763	0.000306579	0.232358	0.652871
160020_at	MMP14	matrix metallopeptidase 14 (membrane-inserted)	0.438425	0.00081396	0.195911	0.630402	0.429466	0.00106788	0.185274	0.623704
1729_at	TRADD	TNFRSF1A-associated via death domain	0.0111599	0.935549	-0.254897	0.275646	-0.0576952	0.675654	-0.318128	0.210834
1773_at	FNTB	farnesyltransferase, CAAX box, beta	0.234104	0.0853821	-0.033264	0.470202	0.182603	0.182083	-0.0869088	0.427209
177_at	PLD1	phospholipase D1, phosphatidylcholine-specific	-0.108771	0.429242	-0.363581	0.161182	-0.134761	0.326622	-0.386253	0.135381
179_at	PMS2P11	postmeiotic segregation increased 2 pseudogene 11	0.0528494	0.701566	-0.215474	0.313752	0.00863584	0.950105	-0.257255	0.273311
1861_at	BAD	BCL2-associated agonist of cell death	-0.140422	0.306517	-0.391152	0.129712	-0.0116412	0.932776	-0.27609	0.254446
200000_s_at	PRPF8	PRP8 pre-mRNA processing factor 8 homolog (S. cerevisiae)	0.164738	0.229402	-0.10516	0.412032	0.175646	0.199594	-0.0940374	0.421315
200001_at	CAPNS1	calpain, small subunit 1	-0.0444384	0.747337	-0.306131	0.223498	0.0714782	0.60405	-0.19757	0.330512
200002_at	RPL35	ribosomal protein L35	-0.199166	0.144902	-0.441157	0.0698255	-0.272282	0.0443156	-0.501367	-0.00752418
200003_s_at	RPL28	ribosomal protein L28	-0.143415	0.29622	-0.393736	0.126708	-0.14965	0.275493	-0.399107	0.120433
200004_at	EIF4G2	eukaryotic translation initiation factor 4 gamma, 2	0.0356011	0.796375	-0.231891	0.298087	0.0792749	0.565074	-0.190023	0.337479
200005_at	EIF3D	eukaryotic translation initiation factor 3, subunit D	-0.0400042	0.771831	-0.3021	0.227714	-0.118247	0.389888	-0.371882	0.151818
200006_at	PARK7	Parkinson disease (autosomal recessive, early onset) 7	0.0225273	0.870321	-0.244234	0.286119	-0.0408061	0.767384	-0.30283	0.226953
200007_at	SRP14	signal recognition particle 14kDa (homologous Alu RNA binding protein)	-0.0944629	0.492713	-0.350969	0.17523	-0.0376156	0.785119	-0.299924	0.229981
200008_s_at	GDI2	GDP dissociation inhibitor 2	-0.0113004	0.934739	-0.275775	0.254765	0.0785449	0.568673	-0.190731	0.336828
200009_at	GDI2	GDP dissociation inhibitor 2	-0.124602	0.364729	-0.377427	0.14551	-0.101807	0.459542	-0.357454	0.168034
200010_at	RPL11	ribosomal protein L11	-0.111765	0.416572	-0.366208	0.158229	-0.111409	0.418068	-0.365896	0.15858
200011_s_at	ARF3	ADP-ribosylation factor 3	-0.114647	0.404579	-0.368734	0.155381	0.0834997	0.544457	-0.185921	0.341242
200012_x_at	RPL21	ribosomal protein L21	-0.067066	0.626614	-0.326557	0.201827	-0.143306	0.296592	-0.393641	0.126818
200013_at	RPL24	ribosomal protein L24	-0.107171	0.436104	-0.362175	0.162759	-0.163031	0.234331	-0.410575	0.106894
200014_s_at	HNRNPC	heterogeneous nuclear ribonucleoprotein C (C1/C2)	-0.0797961	0.562511	-0.337944	0.189518	-0.0940717	0.494514	-0.350623	0.175613
200015_s_at	SEP2	septin 2	0.0532751	0.699276	-0.215066	0.314137	-0.000394733	0.997718	-0.265669	0.264935
200016_x_at	HNRNPA1	heterogeneous nuclear ribonucleoprotein A1	0.029285	0.831919	-0.237865	0.292316	-0.0631592	0.64688	-0.323048	0.205587
200017_at	RPS27A	ribosomal protein S27a	-0.197029	0.149352	-0.439365	0.0720379	-0.279461	0.0388001	-0.507161	-0.0152929
200018_at	RPS13	ribosomal protein S13	-0.0674097	0.624843	-0.326866	0.201496	-0.132855	0.333574	-0.384601	0.137286
200019_s_at	FAU	Finkel-Biskis-Reilly murine sarcoma virus (FBR-MuSV) ubiquitously expressed	-0.136507	0.320336	-0.387765	0.133635	-0.249015	0.0667545	-0.482444	0.017439
200020_at	TARDBP	TAR DNA binding protein	0.0450867	0.743776	-0.222881	0.30672	0.0163058	0.905943	-0.250078	0.280395
200021_at	CFL1	cofilin 1 (non-muscle)	0.0954556	0.488157	-0.174259	0.351847	0.11348	0.409413	-0.156535	0.367711
200022_at	RPL18	ribosomal protein L18	-0.146403	0.286164	-0.396312	0.123704	-0.165618	0.226889	-0.412783	0.104265
200023_s_at	EIF3F	eukaryotic translation initiation factor 3, subunit F	0.0404873	0.769151	-0.227256	0.302539	-0.00396391	0.977086	-0.268983	0.261613
200024_at	RPS5	ribosomal protein S5	-0.167442	0.221743	-0.414337	0.10241	-0.183286	0.180427	-0.427786	0.0862079
200025_s_at	RPL27	ribosomal protein L27	-0.052812	0.701768	-0.313718	0.215509	-0.162046	0.237209	-0.409733	0.107894
200026_at	RPL34	ribosomal protein L34	-0.158122	0.248912	-0.406376	0.111873	-0.252688	0.062706	-0.485446	0.0135205
200027_at	NARS	asparaginyl-tRNA synthetase	-0.176866	0.196442	-0.42235	0.0927901	-0.173215	0.205986	-0.419251	0.096522
200028_s_at	STARD7	StAR-related lipid transfer (START) domain containing 7	-0.244499	0.0720158	-0.478747	0.0222457	-0.389707	0.00327152	-0.593633	-0.138751
200029_at	RPL19	ribosomal protein L19	-0.0460948	0.738248	-0.307635	0.221921	-0.125174	0.362515	-0.377926	0.144941
200030_s_at	SLC25A3	solute carrier family 25 (mitochondrial carrier; phosphate carrier), member 3	-0.000382913	0.997786	-0.265658	0.264946	0.0830178	0.54679	-0.186389	0.340813
200031_s_at	RPS11	ribosomal protein S11	-0.172491	0.207918	-0.418635	0.0972614	-0.19219	0.159806	-0.435297	0.0770402
200032_s_at	RPL9	ribosomal protein L9	-0.104514	0.447628	-0.359838	0.165373	-0.186127	0.173649	-0.430186	0.0832877
200033_at	DDX5	DEAD (Asp-Glu-Ala-Asp) box polypeptide 5	0.0475431	0.730331	-0.22054	0.308948	0.0963238	0.484191	-0.173409	0.352615
200034_s_at	RPL6	ribosomal protein L6	-0.0581474	0.673255	-0.318535	0.2104	-0.102927	0.45459	-0.358441	0.166933
200035_at	CTDNEP1	CTD nuclear envelope phosphatase 1	-0.0158173	0.908749	-0.279944	0.250536	0.0130548	0.924635	-0.253124	0.277396
200036_s_at	RPL10A	ribosomal protein L10a	-0.12357	0.368747	-0.376528	0.146536	-0.206552	0.130276	-0.44734	0.0621558
200037_s_at	CBX3	chromobox homolog 3	-0.108017	0.432466	-0.362919	0.161925	-0.240931	0.0764016	-0.475819	0.0260347
200038_s_at	RPL17	ribosomal protein L17	-0.123515	0.368961	-0.37648	0.14659	-0.154484	0.260105	-0.403258	0.115554
200039_s_at	PSMB2	proteasome (prosome, macropain) subunit, beta type, 2	0.14708	0.283919	-0.123023	0.396894	0.101156	0.46243	-0.168672	0.356881
200040_at	KHDRBS1	KH domain containing, RNA binding, signal transduction associated 1	0.0101667	0.941275	-0.255825	0.274727	-0.0683039	0.620247	-0.327668	0.200634
200041_s_at	ATP6V1G2 /// BAT1	ATPase, H+ transporting, lysosomal 13kDa, V1 subunit G2 /// HLA-B associated tra	0.0157374	0.909208	-0.250611	0.279871	0.0657054	0.633642	-0.203137	0.325336
200042_at	C22orf28	chromosome 22 open reading frame 28	0.0311452	0.821413	-0.236108	0.294018	-0.0921567	0.503381	-0.348927	0.177485
200043_at	ERH	enhancer of rudimentary homolog (Drosophila)	-0.116402	0.397376	-0.370269	0.153644	-0.0363868	0.79198	-0.298804	0.231146
200044_at	SRSF9	serine/arginine-rich splicing factor 9	-0.0907318	0.51003	-0.347665	0.178876	-0.0785131	0.56883	-0.3368	0.190762
200045_at	ABCF1	ATP-binding cassette, sub-family F (GCN20), member 1	-0.0841951	0.541098	-0.341861	0.185245	0.0223635	0.871257	-0.244388	0.285969
200046_at	DAD1	defender against cell death 1	-0.0828294	0.547704	-0.340646	0.186572	0.0182088	0.895025	-0.248293	0.282148
200047_s_at	YY1	YY1 transcription factor	-0.204398	0.134422	-0.445539	0.064396	-0.270222	0.0460121	-0.4997	-0.0053006
200048_s_at	JTB	jumping translocation breakpoint	-0.250127	0.0655072	-0.483354	0.0162534	-0.282673	0.0365222	-0.509747	-0.0187798
200049_at	MYST2	MYST histone acetyltransferase 2	-0.101836	0.459411	-0.35748	0.168005	0.0190192	0.89038	-0.247532	0.282894
200050_at	ZNF146	zinc finger protein 146	-0.119759	0.38381	-0.373203	0.150319	-0.158618	0.24741	-0.406801	0.111371
200051_at	SART1	squamous cell carcinoma antigen recognized by T cells	0.322888	0.0161996	0.0629811	0.541779	0.2193	0.10769	-0.0488437	0.457957
200052_s_at	ILF2	interleukin enhancer binding factor 2, 45kDa	-0.0713361	0.604772	-0.330385	0.197707	-0.0454462	0.741803	-0.307046	0.222539
200053_at	SPAG7	sperm associated antigen 7	0.0156605	0.90965	-0.250683	0.2798	-0.0105582	0.939017	-0.27509	0.255459
200054_at	ZNF259	zinc finger protein 259	-0.112847	0.412047	-0.367156	0.15716	-0.20138	0.140396	-0.443013	0.06753
200055_at	TAF10	TAF10 RNA polymerase II, TATA box binding protein (TBP)-associated factor, 30kDa	-0.039781	0.77307	-0.301897	0.227926	-0.0175483	0.898812	-0.281539	0.248912
200056_s_at	C1D	C1D nuclear receptor corepressor	-0.241811	0.0753011	-0.476541	0.0251012	-0.263081	0.0523093	-0.49391	0.0023878
200057_s_at	NONO	non-POU domain containing, octamer-binding	0.0577195	0.675526	-0.21081	0.318149	0.00932978	0.946101	-0.256607	0.273954
200058_s_at	SNRNP200	small nuclear ribonucleoprotein 200kDa (U5)	0.115286	0.40195	-0.154749	0.369293	0.00101	0.994161	-0.264363	0.26624
200059_s_at	RHOA	ras homolog gene family, member A	-0.0254465	0.853691	-0.288799	0.241486	0.0352129	0.798548	-0.232259	0.297733
200060_s_at	RNPS1	RNA binding protein S1, serine-rich domain	0.138871	0.311943	-0.131267	0.389812	0.126797	0.356275	-0.143326	0.379338
200061_s_at	RPS24	ribosomal protein S24	-0.0577596	0.675313	-0.318186	0.210772	-0.092603	0.501306	-0.349323	0.177048
200062_s_at	RPL30	ribosomal protein L30	-0.115992	0.399055	-0.36991	0.154051	-0.198482	0.146315	-0.440584	0.0705335
200063_s_at	NPM1	nucleophosmin (nucleolar phosphoprotein B23, numatrin)	-0.031869	0.817333	-0.294679	0.235423	-0.0707309	0.607847	-0.329843	0.198292
200064_at	HSP90AB1	heat shock protein 90kDa alpha (cytosolic), class B member 1	0.0251057	0.855629	-0.241807	0.288486	0.0682608	0.620469	-0.200675	0.327629
200065_s_at	ARF1	ADP-ribosylation factor 1	-0.0932548	0.498286	-0.3499	0.176412	0.00469658	0.972852	-0.26093	0.269662
200066_at	IK	IK cytokine, down-regulator of HLA II	0.126697	0.356659	-0.143426	0.379251	0.075988	0.581362	-0.193209	0.334545
200067_x_at	SNX3	sorting nexin 3	-0.164797	0.229234	-0.412082	0.1051	-0.120789	0.379705	-0.374102	0.149297
200068_s_at	CANX	calnexin	0.0386569	0.779318	-0.228993	0.300873	0.0282669	0.837683	-0.238826	0.291384
200069_at	SART3	squamous cell carcinoma antigen recognized by T cells 3	-0.124294	0.365925	-0.377159	0.145816	-0.0736799	0.592925	-0.332483	0.195442
200070_at	C2orf24	chromosome 2 open reading frame 24	-0.0982569	0.475422	-0.354322	0.171516	-0.169081	0.217186	-0.415734	0.100739
200071_at	SMNDC1	survival motor neuron domain containing 1	-0.182252	0.182939	-0.426912	0.087269	-0.118095	0.390502	-0.371749	0.151969
200072_s_at	HNRNPM	heterogeneous nuclear ribonucleoprotein M	0.173113	0.206258	-0.0966265	0.419164	0.123682	0.368312	-0.146425	0.376625
200073_s_at	HNRNPD	heterogeneous nuclear ribonucleoprotein D (AU-rich element RNA binding protein 1	0.232448	0.0876798	-0.0350128	0.468837	0.109328	0.426868	-0.160633	0.36407
200074_s_at	RPL14	ribosomal protein L14	-0.180891	0.186286	-0.42576	0.0886658	-0.175531	0.199895	-0.421217	0.0941556
200075_s_at	GUK1	guanylate kinase 1	-0.131937	0.336952	-0.383805	0.138202	-0.0220257	0.873185	-0.285658	0.244706
200076_s_at	C19orf50	chromosome 19 open reading frame 50	-0.03553	0.796772	-0.298023	0.231958	0.0385177	0.780093	-0.229125	0.300746
200077_s_at	OAZ1	ornithine decarboxylase antizyme 1	-0.0551152	0.689406	-0.315799	0.213306	-0.108048	0.432333	-0.362946	0.161894
200078_s_at	ATP6V0B	ATPase, H+ transporting, lysosomal 21kDa, V0 subunit b	-0.293993	0.0293595	-0.518828	-0.0311181	-0.190273	0.164092	-0.433683	0.0790174
200079_s_at	KARS	lysyl-tRNA synthetase	-0.0875978	0.524812	-0.344885	0.181932	-0.0899194	0.513842	-0.346945	0.179669
200080_s_at	H3F3A /// LOC440926	H3 histone, family 3A /// H3 histone, family 3A pseudogene	-0.262399	0.0529452	-0.493356	0.00312001	-0.392933	0.00300231	-0.596095	-0.142485
200081_s_at	RPS6	ribosomal protein S6	-0.155401	0.257253	-0.404044	0.114627	-0.219882	0.106735	-0.458441	0.0482335
200082_s_at	RPS7	ribosomal protein S7	-0.133643	0.330686	-0.385285	0.136498	-0.153471	0.26328	-0.402389	0.116577
200083_at	USP22	ubiquitin specific peptidase 22	0.291675	0.030722	0.0285846	0.516972	0.257478	0.0577247	-0.0083974	0.489352
200084_at	C11orf58	chromosome 11 open reading frame 58	0.0422553	0.759366	-0.225575	0.304148	-0.058585	0.670936	-0.31893	0.20998
200085_s_at	TCEB2	transcription elongation factor B (SIII), polypeptide 2 (18kDa, elongin B)	-0.102982	0.45435	-0.358489	0.16688	-0.220558	0.105635	-0.459002	0.0475247
200086_s_at	COX4I1	cytochrome c oxidase subunit IV isoform 1	-0.231256	0.0893646	-0.467854	0.0362714	-0.351445	0.00851252	-0.564147	-0.0950015
200087_s_at	TMED2	transmembrane emp24 domain trafficking protein 2	-0.15521	0.257844	-0.403881	0.11482	-0.168752	0.218095	-0.415454	0.101075
200088_x_at	RPL12	ribosomal protein L12	-0.118181	0.390155	-0.371824	0.151883	-0.166112	0.225487	-0.413204	0.103763
200089_s_at	RPL4	ribosomal protein L4	-0.0359887	0.794206	-0.298441	0.231524	-0.0571527	0.678537	-0.317638	0.211354
200090_at	FNTA	farnesyltransferase, CAAX box, alpha	-0.124744	0.364182	-0.377551	0.145369	-0.15488	0.25887	-0.403598	0.115154
200091_s_at	RPS25	ribosomal protein S25	-0.175904	0.198924	-0.421534	0.0937736	-0.270289	0.0459568	-0.499754	-0.00537196
200092_s_at	RPL37	ribosomal protein L37	-0.160031	0.243169	-0.40801	0.109938	-0.242012	0.0750513	-0.476706	0.0248878
200093_s_at	HINT1	histidine triad nucleotide binding protein 1	-0.226186	0.0968127	-0.463664	0.0416133	-0.344523	0.0100022	-0.558754	-0.087191
200094_s_at	EEF2	eukaryotic translation elongation factor 2	0.0633643	0.64581	-0.20539	0.323232	0.0926353	0.501157	-0.177017	0.349351
200095_x_at	RPS10	ribosomal protein S10	-0.144896	0.291207	-0.395013	0.125219	-0.246751	0.0693529	-0.480591	0.0198508
200096_s_at	ATP6V0E1	ATPase, H+ transporting, lysosomal 9kDa, V0 subunit e1	-0.0367921	0.789715	-0.299174	0.230762	0.0508329	0.712451	-0.217401	0.311928
200097_s_at	HNRNPK	heterogeneous nuclear ribonucleoprotein K	-0.0398767	0.772539	-0.301984	0.227835	-0.0549654	0.690208	-0.315664	0.213449
200098_s_at	ANAPC5	anaphase promoting complex subunit 5	-0.0371816	0.78754	-0.299529	0.230393	-0.113781	0.408163	-0.367975	0.156237
200099_s_at	RPS3A	ribosomal protein S3A	-0.0891673	0.517383	-0.346278	0.180402	-0.149633	0.27555	-0.399092	0.120451
200593_s_at	HNRNPU	heterogeneous nuclear ribonucleoprotein U (scaffold attachment factor A)	0.230999	0.0897314	-0.0365428	0.467641	0.19574	0.152086	-0.0733719	0.438282
200594_x_at	HNRNPU	heterogeneous nuclear ribonucleoprotein U (scaffold attachment factor A)	0.0257622	0.851896	-0.241188	0.289088	0.039726	0.773375	-0.227979	0.301847
200595_s_at	EIF3A	eukaryotic translation initiation factor 3, subunit A	0.0017115	0.990105	-0.26371	0.266892	-0.0887796	0.519213	-0.345934	0.18078
200596_s_at	EIF3A	eukaryotic translation initiation factor 3, subunit A	0.183721	0.179377	-0.085761	0.428154	0.209138	0.125428	-0.0594633	0.449499
200597_at	EIF3A	eukaryotic translation initiation factor 3, subunit A	-0.0935612	0.496869	-0.350171	0.176112	-0.0923144	0.502647	-0.349067	0.17733
200598_s_at	HSP90B1	heat shock protein 90kDa beta (Grp94), member 1	0.214752	0.115374	-0.0536043	0.454177	0.255563	0.059676	-0.0104468	0.487792
200599_s_at	HSP90B1	heat shock protein 90kDa beta (Grp94), member 1	0.0625866	0.649873	-0.206138	0.322533	0.0913153	0.507302	-0.178306	0.348182
200600_at	MSN	moesin	0.244901	0.0715341	-0.0218181	0.479076	0.398788	0.00256345	0.14928	0.600552
200601_at	ACTN4	actinin, alpha 4	0.0934521	0.497373	-0.176219	0.350075	0.152116	0.267568	-0.117945	0.401226
200602_at	APP	amyloid beta (A4) precursor protein	0.0389749	0.777549	-0.228692	0.301163	-0.135873	0.322606	-0.387217	0.134268
200603_at	PRKAR1A	protein kinase, cAMP-dependent, regulatory, type I, alpha (tissue specific extin	-0.000660223	0.996183	-0.265915	0.264688	-0.0453935	0.742092	-0.306998	0.222589
200604_s_at	PRKAR1A	protein kinase, cAMP-dependent, regulatory, type I, alpha (tissue specific extin	0.193868	0.156122	-0.0753072	0.436708	0.17371	0.204674	-0.0960167	0.419671
200605_s_at	PRKAR1A	protein kinase, cAMP-dependent, regulatory, type I, alpha (tissue specific extin	-0.0155647	0.9102	-0.279711	0.250773	0.0637643	0.643724	-0.205006	0.323592
200606_at	DSP	desmoplakin	-0.340634	0.0109344	-0.555715	-0.0828162	-0.331998	0.0132756	-0.548949	-0.0731381
200607_s_at	RAD21	RAD21 homolog (S. pombe)	0.160844	0.240751	-0.109114	0.408706	0.0809749	0.556735	-0.188374	0.338994
200608_s_at	RAD21	RAD21 homolog (S. pombe)	-0.0433411	0.753376	-0.305134	0.224543	-0.0964948	0.483412	-0.352766	0.173242
200609_s_at	WDR1	WD repeat domain 1	0.168079	0.219962	-0.10176	0.414881	0.156667	0.253348	-0.113346	0.40513
200610_s_at	NCL	nucleolin	0.0166303	0.90408	-0.249773	0.280694	-0.0344164	0.803012	-0.297006	0.233013
200611_s_at	WDR1	WD repeat domain 1	0.1981	0.14711	-0.0709297	0.440263	0.259725	0.0555007	-0.0059894	0.491182
200612_s_at	AP2B1	adaptor-related protein complex 2, beta 1 subunit	-0.0191697	0.889518	-0.283032	0.24739	0.0572248	0.678154	-0.211285	0.317703
200613_at	AP2M1	adaptor-related protein complex 2, mu 1 subunit	0.160296	0.242378	-0.109669	0.408237	0.301144	0.0254705	0.0389547	0.524539
200614_at	CLTC	clathrin, heavy chain (Hc)	-0.0254599	0.853614	-0.288811	0.241473	0.0289493	0.833819	-0.238182	0.292008
200615_s_at	AP2B1	adaptor-related protein complex 2, beta 1 subunit	0.125276	0.36212	-0.144839	0.378015	0.19124	0.161919	-0.0780199	0.434497
200616_s_at	MLEC	malectin	-0.0683122	0.620205	-0.327675	0.200626	-0.0670634	0.626627	-0.326555	0.201829
200617_at	MLEC	malectin	-0.203041	0.137083	-0.444404	0.0658053	-0.0622327	0.651725	-0.322215	0.206478
200618_at	LASP1	LIM and SH3 protein 1	0.128445	0.350009	-0.141685	0.380771	0.132447	0.335074	-0.137693	0.384247
200619_at	SF3B2	splicing factor 3b, subunit 2, 145kDa	0.180735	0.186674	-0.0888262	0.425628	0.131866	0.337215	-0.138273	0.383743
200620_at	TMEM59	transmembrane protein 59	-0.285535	0.0345871	-0.512048	-0.0218919	-0.298417	0.026899	-0.522363	-0.0359627
200621_at	CSRP1	cysteine and glycine-rich protein 1	0.11218	0.414833	-0.157819	0.366572	0.294771	0.0289136	0.0319693	0.51945
200622_x_at	CALM3	calmodulin 3 (phosphorylase kinase, delta)	-0.19701	0.149394	-0.439348	0.0720583	-0.106414	0.439368	-0.36151	0.163504
200623_s_at	CALM3	calmodulin 3 (phosphorylase kinase, delta)	0.0859067	0.532876	-0.183579	0.343382	0.0577681	0.675268	-0.210764	0.318193
200624_s_at	MATR3	matrin 3	-0.00523587	0.969737	-0.270162	0.260428	-0.00914029	0.947194	-0.273778	0.256784
200625_s_at	CAP1	CAP, adenylate cyclase-associated protein 1 (yeast)	0.0535457	0.697821	-0.214808	0.314382	0.0837619	0.54319	-0.185666	0.341475
200626_s_at	MATR3	matrin 3	-0.195888	0.151771	-0.438406	0.0732192	-0.151704	0.268884	-0.400871	0.118362
200627_at	PTGES3	prostaglandin E synthase 3 (cytosolic)	-0.0951105	0.489738	-0.351542	0.174597	-0.0869713	0.527792	-0.344328	0.182542
200628_s_at	WARS	tryptophanyl-tRNA synthetase	0.083392	0.544978	-0.186025	0.341146	0.264276	0.0512089	-0.001103	0.49488
200629_at	WARS	tryptophanyl-tRNA synthetase	-0.00946666	0.945312	-0.27408	0.256479	0.16942	0.216251	-0.100394	0.416023
200630_x_at	SET	SET nuclear oncogene	-0.0383824	0.780847	-0.300623	0.229254	0.0366215	0.790668	-0.230924	0.299018
200631_s_at	SET	SET nuclear oncogene	-0.0955325	0.487805	-0.351915	0.174184	-0.122003	0.374898	-0.375162	0.148092
200632_s_at	NDRG1	N-myc downstream regulated 1	-0.152255	0.267126	-0.401345	0.117805	-0.0173869	0.899738	-0.281391	0.249064
200633_at	UBB	ubiquitin B	-0.0660787	0.63171	-0.325671	0.202778	-0.0434186	0.752949	-0.305205	0.224469
200634_at	PFN1	profilin 1	-0.054111	0.694786	-0.314892	0.214267	0.036299	0.792471	-0.23123	0.298724
200635_s_at	PTPRF	protein tyrosine phosphatase, receptor type, F	0.0201576	0.883863	-0.246462	0.283941	-0.0741197	0.590714	-0.332876	0.195017
200636_s_at	PTPRF	protein tyrosine phosphatase, receptor type, F	-0.0755033	0.583782	-0.334112	0.193678	-0.0812252	0.555511	-0.339217	0.188131
200637_s_at	PTPRF	protein tyrosine phosphatase, receptor type, F	0.0097224	0.943837	-0.25624	0.274317	0.091698	0.505516	-0.177933	0.348521
200638_s_at	YWHAZ	tyrosine 3-monooxygenase/tryptophan 5-monooxygenase activation protein, zeta pol	-0.00178119	0.989703	-0.266957	0.263645	0.0229947	0.867655	-0.243794	0.286548
200639_s_at	YWHAZ	tyrosine 3-monooxygenase/tryptophan 5-monooxygenase activation protein, zeta pol	0.0177988	0.897375	-0.248677	0.28177	-0.0359577	0.794379	-0.298413	0.231553
200640_at	YWHAZ	tyrosine 3-monooxygenase/tryptophan 5-monooxygenase activation protein, zeta pol	-0.0904137	0.511521	-0.347383	0.179186	-0.0206367	0.881123	-0.284382	0.246012
200641_s_at	YWHAZ	tyrosine 3-monooxygenase/tryptophan 5-monooxygenase activation protein, zeta pol	0.0525221	0.703329	-0.215786	0.313456	0.155405	0.25724	-0.114623	0.404048
200642_at	SOD1	superoxide dismutase 1, soluble	0.0170965	0.901404	-0.249336	0.281123	-0.185942	0.174084	-0.43003	0.0834779
200643_at	HDLBP	high density lipoprotein binding protein	-0.0122289	0.92939	-0.276633	0.253897	0.0896113	0.515291	-0.179969	0.346671
200644_at	MARCKSL1	MARCKS-like 1	-0.0875836	0.52488	-0.344872	0.181946	-0.177447	0.194952	-0.422843	0.0921951
200645_at	GABARAP	GABA(A) receptor-associated protein	-0.150401	0.273064	-0.399752	0.119676	-0.0635884	0.644641	-0.323434	0.205175
200646_s_at	NUCB1	nucleobindin 1	0.178568	0.192101	-0.0910474	0.423793	0.274267	0.0427304	0.00966843	0.502971
200647_x_at	EIF3C /// EIF3CL	eukaryotic translation initiation factor 3, subunit C /// eukaryotic translation	0.0749352	0.586624	-0.194228	0.333605	-0.00051399	0.997028	-0.26578	0.264824
200648_s_at	GLUL	glutamate-ammonia ligase	-0.100871	0.463698	-0.356629	0.168952	-0.0350207	0.799625	-0.297558	0.232441
200649_at	NUCB1	nucleobindin 1	0.0930418	0.499272	-0.17662	0.349711	0.235341	0.0836955	-0.0319557	0.471222
200650_s_at	LDHA	lactate dehydrogenase A	0.0041144	0.976217	-0.261473	0.269122	0.023171	0.866649	-0.243629	0.28671
200651_at	GNB2L1	guanine nucleotide binding protein (G protein), beta polypeptide 2-like 1	-0.0192395	0.889118	-0.283096	0.247325	-0.0504396	0.714581	-0.311572	0.217776
200652_at	SSR2	signal sequence receptor, beta (translocon-associated protein beta)	0.0151152	0.912783	-0.251194	0.279297	-0.0161427	0.90688	-0.280244	0.250231
200653_s_at	CALM1	calmodulin 1 (phosphorylase kinase, delta)	-0.0290375	0.83332	-0.292089	0.238099	0.0994603	0.470006	-0.170336	0.355385
200654_at	P4HB	prolyl 4-hydroxylase, beta polypeptide	0.0303145	0.826101	-0.236893	0.293258	0.0885307	0.52039	-0.181023	0.345713
200655_s_at	CALM1	calmodulin 1 (phosphorylase kinase, delta)	-0.0995369	0.469662	-0.355452	0.170261	-0.0353555	0.797749	-0.297863	0.232124
200656_s_at	P4HB	prolyl 4-hydroxylase, beta polypeptide	0.0567783	0.68053	-0.211713	0.3173	0.167039	0.222872	-0.102819	0.413994
200657_at	SLC25A5	solute carrier family 25 (mitochondrial carrier; adenine nucleotide translocator	-0.313349	0.0198336	-0.534238	-0.0524031	-0.387239	0.00349167	-0.591748	-0.135899
200658_s_at	PHB	prohibitin	-0.0178482	0.897092	-0.281816	0.248631	-0.0367839	0.789761	-0.299166	0.23077
200659_s_at	PHB	prohibitin	-0.103518	0.451989	-0.358962	0.166352	-0.167053	0.222833	-0.414006	0.102805
200660_at	S100A11	S100 calcium binding protein A11	0.0719318	0.601751	-0.197132	0.330918	0.186767	0.172148	-0.0826292	0.430726
200661_at	CTSA	cathepsin A	0.0538691	0.696084	-0.214498	0.314674	0.0727346	0.597691	-0.196356	0.331637
200662_s_at	TOMM20	translocase of outer mitochondrial membrane 20 homolog (yeast)	-0.148907	0.277913	-0.398467	0.121182	-0.184193	0.178242	-0.428553	0.085276
200663_at	CD63	CD63 molecule	0.0344207	0.802989	-0.233009	0.29701	0.193392	0.15716	-0.0757986	0.436308
200664_s_at	DNAJB1	DnaJ (Hsp40) homolog, subfamily B, member 1	0.0352248	0.798482	-0.232247	0.297744	0.0747272	0.587666	-0.194429	0.333419
200665_s_at	SPARC	secreted protein, acidic, cysteine-rich (osteonectin)	0.359564	0.00701419	0.104202	0.570449	0.519682	4.78324e-05	0.29506	0.689869
200666_s_at	DNAJB1	DnaJ (Hsp40) homolog, subfamily B, member 1	-0.111751	0.416629	-0.366196	0.158242	-0.0409811	0.766415	-0.302989	0.226786
200667_at	UBE2D3	ubiquitin-conjugating enzyme E2D 3 (UBC4/5 homolog, yeast)	-0.0269917	0.844912	-0.290215	0.240029	-0.0997011	0.468926	-0.355597	0.1701
200668_s_at	UBE2D3	ubiquitin-conjugating enzyme E2D 3 (UBC4/5 homolog, yeast)	-0.0498042	0.718026	-0.310997	0.218383	-0.0530911	0.700265	-0.313971	0.215242
200669_s_at	UBE2D3	ubiquitin-conjugating enzyme E2D 3 (UBC4/5 homolog, yeast)	0.0314859	0.819492	-0.235785	0.294329	0.0960421	0.485476	-0.173685	0.352366
200670_at	XBP1	X-box binding protein 1	-0.2663	0.0493889	-0.496523	-0.00107425	-0.256428	0.0587881	-0.488497	0.00952132
200671_s_at	SPTBN1	spectrin, beta, non-erythrocytic 1	0.0967936	0.482052	-0.17295	0.35303	-0.00701103	0.959484	-0.271807	0.258772
200672_x_at	SPTBN1	spectrin, beta, non-erythrocytic 1	0.0488984	0.722947	-0.219248	0.310176	0.129895	0.344549	-0.140239	0.382032
200673_at	LAPTM4A	lysosomal protein transmembrane 4 alpha	-0.00547967	0.968328	-0.270388	0.2602	0.0490457	0.722146	-0.219107	0.31031
200674_s_at	RPL32	ribosomal protein L32	-0.138195	0.314331	-0.389226	0.131945	-0.247097	0.0689507	-0.480875	0.0194824
200675_at	CD81	CD81 molecule	0.219574	0.107239	-0.0485564	0.458185	0.319841	0.017293	0.0595957	0.539374
200676_s_at	UBE2L3	ubiquitin-conjugating enzyme E2L 3	0.0243887	0.85971	-0.242482	0.287828	0.114118	0.406765	-0.155904	0.36827
200677_at	PTTG1IP	pituitary tumor-transforming 1 interacting protein	0.143213	0.296906	-0.126911	0.393562	0.174983	0.201324	-0.0947156	0.420752
200678_x_at	GRN	granulin	0.0298542	0.828701	-0.237327	0.292837	0.139237	0.310661	-0.130901	0.390127
200679_x_at	HMGB1	high-mobility group box 1	0.00182339	0.989459	-0.263606	0.266996	-0.062188	0.651959	-0.322174	0.206521
200680_x_at	HMGB1	high-mobility group box 1	-0.0283959	0.836952	-0.291502	0.238704	-0.0969613	0.48129	-0.353178	0.172785
200681_at	GLO1	glyoxalase I	-0.0948595	0.49089	-0.35132	0.174842	-0.12314	0.37043	-0.376153	0.146963
200682_s_at	UBE2L3	ubiquitin-conjugating enzyme E2L 3	0.0100645	0.941864	-0.255921	0.274633	0.0630627	0.647384	-0.20568	0.322961
200683_s_at	UBE2L3	ubiquitin-conjugating enzyme E2L 3	-0.00584287	0.96623	-0.270725	0.259862	0.0802352	0.560356	-0.189092	0.338335
200684_s_at	UBE2L3	ubiquitin-conjugating enzyme E2L 3	-0.0521285	0.705451	-0.3131	0.216163	0.0425591	0.757689	-0.225286	0.304424
200685_at	SRSF11	serine/arginine-rich splicing factor 11	-0.129807	0.34488	-0.381955	0.140328	-0.106147	0.440525	-0.361275	0.163767
200686_s_at	SRSF11	serine/arginine-rich splicing factor 11	-0.0222421	0.871949	-0.285857	0.244502	-0.18045	0.187382	-0.425387	0.0891187
200687_s_at	SF3B3	splicing factor 3b, subunit 3, 130kDa	0.170431	0.213482	-0.0993632	0.416883	0.0071235	0.958834	-0.258667	0.271911
200688_at	SF3B3	splicing factor 3b, subunit 3, 130kDa	0.247796	0.0681435	-0.0187378	0.481447	0.0994442	0.470078	-0.170352	0.35537
200689_x_at	EEF1G	eukaryotic translation elongation factor 1 gamma	-0.137261	0.317642	-0.388418	0.13288	-0.107902	0.43296	-0.362818	0.162038
200690_at	HSPA9	heat shock 70kDa protein 9 (mortalin)	0.129108	0.347505	-0.141024	0.381348	-0.0498446	0.717807	-0.311033	0.218345
200691_s_at	HSPA9	heat shock 70kDa protein 9 (mortalin)	0.0306317	0.82431	-0.236593	0.293548	-0.00725034	0.958102	-0.272029	0.258549
200692_s_at	HSPA9	heat shock 70kDa protein 9 (mortalin)	0.137644	0.316281	-0.132496	0.38875	0.0504926	0.714294	-0.217726	0.31162
200693_at	YWHAQ	tyrosine 3-monooxygenase/tryptophan 5-monooxygenase activation protein, theta po	0.0673975	0.624906	-0.201507	0.326855	0.108631	0.42984	-0.16132	0.363458
200694_s_at	DDX24	DEAD (Asp-Glu-Ala-Asp) box polypeptide 24	0.210326	0.123246	-0.0582245	0.450491	0.269075	0.04698	0.00406305	0.498771
200695_at	PPP2R1A	protein phosphatase 2, regulatory subunit A, alpha	0.0744235	0.589189	-0.194723	0.333147	0.176223	0.198099	-0.0934478	0.421804
200696_s_at	GSN	gelsolin	0.0605237	0.660699	-0.20812	0.320676	0.210973	0.122071	-0.0575504	0.45103
200697_at	HK1	hexokinase 1	0.313606	0.0197272	0.0526875	0.534442	0.42499	0.00121967	0.179982	0.620348
200698_at	KDELR2	KDEL (Lys-Asp-Glu-Leu) endoplasmic reticulum protein retention receptor 2	-0.0612265	0.657002	-0.321309	0.207445	-0.0414536	0.763799	-0.303418	0.226337
200699_at	KDELR2	KDEL (Lys-Asp-Glu-Leu) endoplasmic reticulum protein retention receptor 2	-0.150071	0.274131	-0.399468	0.120009	-0.154722	0.259363	-0.403462	0.115314
200700_s_at	KDELR2	KDEL (Lys-Asp-Glu-Leu) endoplasmic reticulum protein retention receptor 2	0.0533769	0.698728	-0.214969	0.314229	-0.0245501	0.858791	-0.287976	0.24233
200701_at	NPC2	Niemann-Pick disease, type C2	-0.164895	0.228952	-0.412166	0.105	-0.0619484	0.653215	-0.321959	0.206751
200702_s_at	DDX24	DEAD (Asp-Glu-Ala-Asp) box polypeptide 24	0.0312668	0.820727	-0.235993	0.294129	-0.0123376	0.928764	-0.276734	0.253795
200703_at	DYNLL1	dynein, light chain, LC8-type 1	-0.141861	0.301538	-0.392395	0.128268	-0.0589859	0.668814	-0.319291	0.209596
200704_at	LITAF	lipopolysaccharide-induced TNF factor	-0.130485	0.342343	-0.382544	0.139651	-0.166016	0.225759	-0.413122	0.10386
200705_s_at	EEF1B2	eukaryotic translation elongation factor 1 beta 2	-0.190417	0.163768	-0.433804	0.0788695	-0.311094	0.0207869	-0.532451	-0.0499116
200706_s_at	LITAF	lipopolysaccharide-induced TNF factor	-0.156481	0.253917	-0.404971	0.113534	-0.0286942	0.835262	-0.291775	0.238423
200707_at	PRKCSH	protein kinase C substrate 80K-H	0.135057	0.32555	-0.135085	0.38651	0.125216	0.362354	-0.144899	0.377962
200708_at	GOT2	glutamic-oxaloacetic transaminase 2, mitochondrial (aspartate aminotransferase 2	-0.0256299	0.852648	-0.288967	0.241313	-0.149477	0.276055	-0.398958	0.120608
200709_at	FKBP1A	FK506 binding protein 1A, 12kDa	-0.0643527	0.640661	-0.324121	0.204439	0.0901648	0.512689	-0.179429	0.347162
200710_at	ACADVL	acyl-CoA dehydrogenase, very long chain	-0.0657515	0.633403	-0.325377	0.203093	-0.0313763	0.82011	-0.294229	0.235889
200711_s_at	SKP1	S-phase kinase-associated protein 1	-0.118959	0.387017	-0.372505	0.151112	-0.158248	0.248528	-0.406484	0.111745
200712_s_at	MAPRE1	microtubule-associated protein, RP/EB family, member 1	0.0943061	0.493434	-0.175384	0.35083	0.176336	0.197807	-0.0933319	0.421901
200713_s_at	MAPRE1	microtubule-associated protein, RP/EB family, member 1	-0.0103717	0.940092	-0.274917	0.255634	0.0553415	0.688196	-0.213089	0.316004
200714_x_at	OS9	osteosarcoma amplified 9, endoplasmic reticulum lectin	0.100158	0.46688	-0.169652	0.356	0.174305	0.203103	-0.0954085	0.420177
200715_x_at	RPL13A	ribosomal protein L13a	-0.150166	0.273822	-0.39955	0.119913	-0.201248	0.140661	-0.442903	0.0676666
200716_x_at	RPL13A	ribosomal protein L13a	-0.219977	0.10658	-0.458519	0.0481342	-0.248958	0.0668188	-0.482398	0.0174996
200717_x_at	RPL7	ribosomal protein L7	0.00400342	0.976858	-0.261576	0.26902	-0.0789459	0.566695	-0.337186	0.190343
200718_s_at	SKP1	S-phase kinase-associated protein 1	0.111341	0.418352	-0.158647	0.365837	0.0558193	0.685643	-0.212631	0.316435
200719_at	SKP1	S-phase kinase-associated protein 1	-0.403405	0.0022586	-0.604058	-0.154655	-0.253807	0.0615125	-0.486359	0.012325
200720_s_at	ACTR1A	ARP1 actin-related protein 1 homolog A, centractin alpha (yeast)	0.278121	0.0397839	0.0138408	0.506081	0.331309	0.0134796	0.0723683	0.548408
200721_s_at	ACTR1A	ARP1 actin-related protein 1 homolog A, centractin alpha (yeast)	0.200729	0.14171	-0.0682054	0.442467	0.392977	0.00299875	0.142536	0.596128
200722_s_at	CAPRIN1	cell cycle associated protein 1	0.17963	0.189427	-0.0899589	0.424693	0.209865	0.124089	-0.058705	0.450106
200723_s_at	CAPRIN1	cell cycle associated protein 1	-0.0060447	0.965064	-0.270912	0.259674	0.0601633	0.662597	-0.208466	0.320352
200724_at	RPL10	ribosomal protein L10	-0.0584717	0.671536	-0.318828	0.210089	-0.172585	0.207668	-0.418715	0.097166
200725_x_at	RPL10	ribosomal protein L10	-0.0998568	0.468229	-0.355734	0.169947	-0.135362	0.324448	-0.386774	0.13478
200726_at	PPP1CC	protein phosphatase 1, catalytic subunit, gamma isozyme	-0.209658	0.124468	-0.449934	0.0589208	-0.233844	0.08574	-0.469988	0.033539
200727_s_at	ACTR2	ARP2 actin-related protein 2 homolog (yeast)	0.178718	0.191721	-0.0908935	0.42392	0.0786849	0.567982	-0.190596	0.336953
200728_at	ACTR2	ARP2 actin-related protein 2 homolog (yeast)	-0.11585	0.399635	-0.369786	0.154191	-0.0629732	0.647852	-0.322881	0.205766
200729_s_at	ACTR2	ARP2 actin-related protein 2 homolog (yeast)	0.0487263	0.723883	-0.219412	0.31002	0.0579457	0.674325	-0.210594	0.318353
200730_s_at	PTP4A1	protein tyrosine phosphatase type IVA, member 1	-0.149103	0.277274	-0.398636	0.120985	-0.0800968	0.561035	-0.338212	0.189226
200731_s_at	PTP4A1	protein tyrosine phosphatase type IVA, member 1	-0.219517	0.107333	-0.458138	0.0486162	-0.246667	0.0694502	-0.480523	0.0199397
200732_s_at	PTP4A1	protein tyrosine phosphatase type IVA, member 1	-0.282884	0.0363771	-0.509916	-0.0190083	-0.355876	0.00766362	-0.567589	-0.100017
200733_s_at	PTP4A1	protein tyrosine phosphatase type IVA, member 1	-0.25239	0.0630266	-0.485203	0.0138384	-0.426413	0.00116944	-0.621416	-0.181663
200734_s_at	ARF3	ADP-ribosylation factor 3	0.10987	0.424566	-0.160098	0.364546	0.229582	0.0917715	-0.0380361	0.466472
200735_x_at	NACA	nascent polypeptide-associated complex alpha subunit	-0.0522395	0.704852	-0.313201	0.216057	-0.0594193	0.666523	-0.319682	0.20918
200736_s_at	GPX1	glutathione peroxidase 1	-0.0118129	0.931786	-0.276249	0.254286	-0.00647502	0.962579	-0.271311	0.259272
200737_at	PGK1	phosphoglycerate kinase 1	-0.0493649	0.720411	-0.310599	0.218803	-0.0273336	0.842973	-0.290529	0.239707
200738_s_at	PGK1	phosphoglycerate kinase 1	-0.0973756	0.479409	-0.353544	0.172379	-0.122938	0.371221	-0.375977	0.147164
200739_s_at	SUMO3	SMT3 suppressor of mif two 3 homolog 3 (S. cerevisiae)	0.245039	0.0713703	-0.021672	0.479189	0.237652	0.0806163	-0.0295101	0.473124
200740_s_at	SUMO3	SMT3 suppressor of mif two 3 homolog 3 (S. cerevisiae)	-0.0791442	0.565718	-0.337362	0.19015	-0.0710964	0.605989	-0.330171	0.197939
200741_s_at	RPS27	ribosomal protein S27	-0.205407	0.132467	-0.446383	0.0633468	-0.317324	0.0182428	-0.537385	-0.0568044
200742_s_at	TPP1	tripeptidyl peptidase I	0.196427	0.150625	-0.0726612	0.438859	0.290072	0.0316945	0.0268351	0.515688
200743_s_at	TPP1	tripeptidyl peptidase I	0.141577	0.302516	-0.128553	0.39215	0.245132	0.0712589	-0.0215726	0.479265
200744_s_at	GNB1	guanine nucleotide binding protein (G protein), beta polypeptide 1	0.171442	0.21074	-0.0983327	0.417743	0.234053	0.0854523	-0.033318	0.47016
200745_s_at	GNB1	guanine nucleotide binding protein (G protein), beta polypeptide 1	0.16773	0.220937	-0.102116	0.414583	0.286508	0.0339488	0.0229511	0.512829
200746_s_at	GNB1	guanine nucleotide binding protein (G protein), beta polypeptide 1	0.158321	0.248307	-0.111671	0.406547	0.190005	0.164698	-0.0792937	0.433457
200747_s_at	NUMA1	nuclear mitotic apparatus protein 1	0.119432	0.38512	-0.150643	0.372918	0.171778	0.209832	-0.0979891	0.418029
200748_s_at	FTH1	ferritin, heavy polypeptide 1	0.0143518	0.917172	-0.251909	0.278593	0.012866	0.925721	-0.2533	0.277222
200749_at	---	---	-0.171175	0.21146	-0.417517	0.0986043	-0.16566	0.226771	-0.412818	0.104223
200750_s_at	RAN	RAN, member RAS oncogene family	-0.0166113	0.904189	-0.280676	0.249791	-0.0453319	0.74243	-0.306942	0.222648
200751_s_at	HNRNPC	heterogeneous nuclear ribonucleoprotein C (C1/C2)	0.000592631	0.996574	-0.264751	0.265853	0.0964655	0.483545	-0.173271	0.35274
200752_s_at	CAPN1	calpain 1, (mu/I) large subunit	0.0759242	0.58168	-0.193271	0.334488	0.102561	0.456204	-0.167293	0.358119
200753_x_at	SRSF2	serine/arginine-rich splicing factor 2	0.0628617	0.648434	-0.205873	0.32278	0.107852	0.433176	-0.162088	0.362773
200754_x_at	SRSF2	serine/arginine-rich splicing factor 2	-0.0177845	0.897458	-0.281757	0.248691	0.00390929	0.977402	-0.261664	0.268932
200755_s_at	CALU	calumenin	0.304304	0.0238953	0.0424279	0.527056	0.489536	0.00014881	0.257703	0.668072
200756_x_at	CALU	calumenin	0.354525	0.00791438	0.098486	0.56654	0.443207	0.000702006	0.201611	0.633965
200757_s_at	CALU	calumenin	0.361286	0.00672773	0.10616	0.571783	0.623582	3.66469e-07	0.429303	0.762704
200758_s_at	NFE2L1	nuclear factor (erythroid-derived 2)-like 1	0.323746	0.0159025	0.0639356	0.542456	0.46499	0.00034789	0.227788	0.650094
200759_x_at	NFE2L1	nuclear factor (erythroid-derived 2)-like 1	0.2399	0.0777075	-0.0271281	0.474972	0.211799	0.120582	-0.0566879	0.451719
200760_s_at	ARL6IP5	ADP-ribosylation-like factor 6 interacting protein 5	-0.0440184	0.749646	-0.30575	0.223898	0.0442999	0.748098	-0.22363	0.306005
200761_s_at	ARL6IP5	ADP-ribosylation-like factor 6 interacting protein 5	-0.013403	0.922631	-0.277717	0.252798	-0.00867804	0.949861	-0.273351	0.257216
200762_at	DPYSL2	dihydropyrimidinase-like 2	0.28048	0.0380649	0.0163986	0.507982	0.360869	0.00679622	0.105685	0.571459
200763_s_at	RPLP1	ribosomal protein, large, P1	-0.122937	0.371226	-0.375976	0.147165	-0.102994	0.454296	-0.3585	0.166867
200764_s_at	CTNNA1	catenin (cadherin-associated protein), alpha 1, 102kDa	0.0924795	0.50188	-0.177169	0.349213	0.149683	0.275388	-0.1204	0.399134
200765_x_at	CTNNA1	catenin (cadherin-associated protein), alpha 1, 102kDa	0.0983302	0.475091	-0.171444	0.354387	0.0570122	0.679285	-0.211488	0.317512
200766_at	CTSD	cathepsin D	-0.00661579	0.961766	-0.271441	0.259141	0.0861448	0.531737	-0.183347	0.343594
200767_s_at	FAM120A	family with sequence similarity 120A	-0.138895	0.311861	-0.389832	0.131243	-0.0344051	0.803076	-0.296996	0.233024
200768_s_at	MAT2A	methionine adenosyltransferase II, alpha	0.117349	0.393524	-0.152708	0.371097	-0.00922265	0.946719	-0.273854	0.256707
200769_s_at	MAT2A	methionine adenosyltransferase II, alpha	0.27077	0.0455556	0.00589193	0.500144	0.243097	0.0737147	-0.0237356	0.477597
200770_s_at	LAMC1	laminin, gamma 1 (formerly LAMB2)	0.398192	0.00260534	0.148587	0.600099	0.517435	5.22487e-05	0.292252	0.688255
200771_at	LAMC1	laminin, gamma 1 (formerly LAMB2)	0.311141	0.0207668	0.0499631	0.532488	0.508702	7.32191e-05	0.281374	0.681966
200772_x_at	PTMA	prothymosin, alpha	-0.0975898	0.478438	-0.353733	0.17217	-0.136747	0.319477	-0.387973	0.133395
200773_x_at	PTMA	prothymosin, alpha	-0.174016	0.203865	-0.419931	0.0957039	-0.190701	0.163129	-0.434043	0.0785766
200774_at	FAM120A	family with sequence similarity 120A	-0.0292627	0.832046	-0.292295	0.237886	-0.113365	0.409891	-0.36761	0.156649
200775_s_at	HNRNPK	heterogeneous nuclear ribonucleoprotein K	-0.0510605	0.711219	-0.312134	0.217183	-0.00936542	0.945896	-0.273986	0.256574
200776_s_at	BZW1	basic leucine zipper and W2 domains 1	0.0299882	0.827944	-0.237201	0.292959	0.0366773	0.790356	-0.230871	0.299069
200777_s_at	BZW1	basic leucine zipper and W2 domains 1	-0.106347	0.439657	-0.361451	0.163569	-0.108732	0.42941	-0.363546	0.161221
200778_s_at	SEP2	septin 2	0.174055	0.203764	-0.0956647	0.419964	0.30136	0.0253602	0.0391915	0.52471
200779_at	ATF4	activating transcription factor 4 (tax-responsive enhancer element B67)	-0.00806513	0.953398	-0.272783	0.257788	0.0135517	0.921775	-0.252659	0.277855
200780_x_at	GNAS	GNAS complex locus	0.0487972	0.723498	-0.219344	0.310085	0.104828	0.446257	-0.165064	0.360115
200781_s_at	RPS15A	ribosomal protein S15a	-0.136054	0.321957	-0.387373	0.134088	-0.185534	0.175048	-0.429685	0.0838977
200782_at	ANXA5	annexin A5	0.164264	0.230763	-0.105641	0.411627	0.302377	0.0248459	0.0403089	0.525521
200783_s_at	STMN1	stathmin 1	0.0966688	0.48262	-0.173072	0.35292	0.0258751	0.851254	-0.241082	0.289192
200784_s_at	LRP1	low density lipoprotein receptor-related protein 1	0.413972	0.00167892	0.167013	0.612054	0.368706	0.00560709	0.114616	0.577516
200785_s_at	LRP1	low density lipoprotein receptor-related protein 1	0.269334	0.0467597	0.00434282	0.498981	0.334985	0.0124213	0.07648	0.551292
200786_at	PSMB7	proteasome (prosome, macropain) subunit, beta type, 7	0.0103567	0.940179	-0.255648	0.274903	-0.107299	0.435553	-0.362287	0.162633
200787_s_at	PEA15	phosphoprotein enriched in astrocytes 15	0.298284	0.0269706	0.0358164	0.522257	0.319448	0.0174384	0.0591597	0.539064
200788_s_at	PEA15	phosphoprotein enriched in astrocytes 15	0.259462	0.0557577	-0.00627172	0.490968	0.34935	0.00894163	0.092634	0.562516
200789_at	ECH1	enoyl CoA hydratase 1, peroxisomal	-0.207756	0.128001	-0.448346	0.0609024	-0.272571	0.0440818	-0.501601	-0.00783629
200790_at	ODC1	ornithine decarboxylase 1	-0.133257	0.332098	-0.38495	0.136884	-0.0801215	0.560914	-0.338234	0.189202
200791_s_at	IQGAP1	IQ motif containing GTPase activating protein 1	-0.0801641	0.560705	-0.338272	0.189161	0.0629715	0.64786	-0.205768	0.322879
200792_at	XRCC6	X-ray repair complementing defective repair in Chinese hamster cells 6	0.100767	0.464165	-0.169055	0.356537	0.012277	0.929113	-0.253852	0.276678
200793_s_at	ACO2	aconitase 2, mitochondrial	-0.126198	0.35857	-0.378817	0.143922	-0.0525148	0.703368	-0.31345	0.215793
200794_x_at	DAZAP2	DAZ associated protein 2	-0.28094	0.037737	-0.508353	-0.0168979	-0.256452	0.058764	-0.488516	0.00949602
200795_at	SPARCL1	SPARC-like 1 (hevin)	-0.130291	0.343068	-0.382376	0.139845	0.124872	0.363683	-0.145241	0.377663
200796_s_at	MCL1	myeloid cell leukemia sequence 1 (BCL2-related)	0.195639	0.152302	-0.0734763	0.438197	0.0807005	0.558076	-0.18864	0.33875
200797_s_at	MCL1	myeloid cell leukemia sequence 1 (BCL2-related)	-0.146023	0.287431	-0.395984	0.124086	-0.117672	0.392212	-0.37138	0.152387
200798_x_at	MCL1	myeloid cell leukemia sequence 1 (BCL2-related)	-0.117025	0.394837	-0.370815	0.153027	-0.0429339	0.755621	-0.304764	0.22493
200799_at	HSPA1A	heat shock 70kDa protein 1A	0.0406572	0.768209	-0.227094	0.302694	0.236918	0.0815847	-0.0302874	0.47252
200800_s_at	HSPA1A /// HSPA1B	heat shock 70kDa protein 1A /// heat shock 70kDa protein 1B	-0.0203934	0.882514	-0.284158	0.246241	0.159612	0.244421	-0.110363	0.407652
200801_x_at	ACTB	actin, beta	0.0834854	0.544526	-0.185935	0.341229	0.147457	0.282672	-0.122643	0.397219
200802_at	SARS	seryl-tRNA synthetase	0.11452	0.405103	-0.155506	0.368622	0.0658543	0.632871	-0.202994	0.32547
200803_s_at	TMBIM6	transmembrane BAX inhibitor motif containing 6	0.0549637	0.690217	-0.213451	0.315663	0.101687	0.460072	-0.168151	0.357348
200804_at	TMBIM6	transmembrane BAX inhibitor motif containing 6	-0.202887	0.137388	-0.444275	0.0659659	-0.141985	0.301112	-0.392502	0.128144
200805_at	LMAN2	lectin, mannose-binding 2	0.117319	0.393642	-0.152736	0.371072	0.00899434	0.948036	-0.256921	0.273643
200806_s_at	HSPD1	heat shock 60kDa protein 1 (chaperonin)	-0.0474996	0.730568	-0.308909	0.220582	-0.0131696	0.923974	-0.277502	0.253016
200807_s_at	HSPD1	heat shock 60kDa protein 1 (chaperonin)	-0.064397	0.640431	-0.324161	0.204397	-0.163475	0.233043	-0.410953	0.106444
200808_s_at	ZYX	zyxin	0.310998	0.0208283	0.0498056	0.532375	0.383172	0.00388316	0.131208	0.588635
200809_x_at	RPL12	ribosomal protein L12	-0.178559	0.192124	-0.423785	0.0910565	-0.200824	0.141517	-0.442547	0.0681066
200810_s_at	CIRBP	cold inducible RNA binding protein	0.152244	0.267163	-0.117817	0.401335	0.12024	0.381889	-0.149842	0.373623
200811_at	CIRBP	cold inducible RNA binding protein	0.0974067	0.479268	-0.172349	0.353571	0.158409	0.24804	-0.111582	0.406622
200812_at	CCT7	chaperonin containing TCP1, subunit 7 (eta)	-0.000802484	0.995361	-0.266048	0.264556	0.0554149	0.687804	-0.213019	0.31607
200813_s_at	PAFAH1B1	platelet-activating factor acetylhydrolase 1b, regulatory subunit 1 (45kDa)	0.043334	0.753415	-0.224549	0.305128	0.132857	0.333564	-0.137284	0.384603
200814_at	PSME1	proteasome (prosome, macropain) activator subunit 1 (PA28 alpha)	-0.25907	0.0561423	-0.490648	0.00669228	-0.243193	0.0735969	-0.477676	0.0236331
200815_s_at	PAFAH1B1	platelet-activating factor acetylhydrolase 1b, regulatory subunit 1 (45kDa)	-0.0179086	0.896745	-0.281871	0.248574	0.094169	0.494065	-0.175518	0.350709
200816_s_at	PAFAH1B1	platelet-activating factor acetylhydrolase 1b, regulatory subunit 1 (45kDa)	0.00923035	0.946675	-0.2567	0.273862	0.00641237	0.962941	-0.259331	0.271253
200817_x_at	RPS10	ribosomal protein S10	-0.162448	0.236031	-0.410076	0.107486	-0.257325	0.057879	-0.489228	0.0085616
200818_at	ATP5O	ATP synthase, H+ transporting, mitochondrial F1 complex, O subunit	-0.204817	0.133607	-0.44589	0.0639602	-0.257199	0.0580061	-0.489125	0.00869652
200819_s_at	RPS15	ribosomal protein S15	-0.10892	0.428606	-0.363712	0.161035	-0.144533	0.292431	-0.3947	0.125585
200820_at	PSMD8	proteasome (prosome, macropain) 26S subunit, non-ATPase, 8	-0.00640011	0.963012	-0.271241	0.259342	0.0762888	0.579862	-0.192918	0.334814
200821_at	LAMP2	lysosomal-associated membrane protein 2	-0.0592979	0.667165	-0.319572	0.209297	-0.102668	0.455734	-0.358213	0.167188
200822_x_at	TPI1	triosephosphate isomerase 1	-0.198475	0.14633	-0.440578	0.0705414	-0.116797	0.395768	-0.370614	0.153254
200823_x_at	RPL29	ribosomal protein L29	-0.222611	0.102348	-0.460704	0.0453705	-0.222547	0.102448	-0.460651	0.0454372
200824_at	GSTP1	glutathione S-transferase pi 1	-0.135754	0.323037	-0.387113	0.134388	-0.0045863	0.97349	-0.26956	0.261033
200825_s_at	HYOU1	hypoxia up-regulated 1	0.137413	0.317103	-0.132728	0.38855	0.266837	0.0489153	0.00165199	0.496958
200826_at	SNRPD2	small nuclear ribonucleoprotein D2 polypeptide 16.5kDa	-0.20734	0.128785	-0.447998	0.0613362	-0.2514	0.0641028	-0.484394	0.0148957
200827_at	PLOD1	procollagen-lysine 1, 2-oxoglutarate 5-dioxygenase 1	0.469535	0.00029869	0.233295	0.653439	0.517028	5.30874e-05	0.291744	0.687963
200828_s_at	ZNF207	zinc finger protein 207	0.0555383	0.687144	-0.212901	0.316181	0.126718	0.356578	-0.143405	0.37927
200829_x_at	ZNF207	zinc finger protein 207	0.0930061	0.499438	-0.176655	0.34968	-0.0144682	0.916503	-0.2787	0.2518
200830_at	PSMD2	proteasome (prosome, macropain) 26S subunit, non-ATPase, 2	0.234321	0.0850842	-0.0330345	0.470381	0.212098	0.120046	-0.0563758	0.451968
200831_s_at	SCD	stearoyl-CoA desaturase (delta-9-desaturase)	0.187763	0.169831	-0.081604	0.431567	0.274811	0.0423041	0.0102566	0.50341
200832_s_at	SCD	stearoyl-CoA desaturase (delta-9-desaturase)	0.0885613	0.520245	-0.180993	0.34574	0.0765834	0.578396	-0.192632	0.335077
200833_s_at	RAP1B	RAP1B, member of RAS oncogene family	-0.193619	0.156664	-0.436499	0.0755642	-0.150876	0.271533	-0.400161	0.119197
200834_s_at	RPS21	ribosomal protein S21	-0.249655	0.066034	-0.482968	0.0167564	-0.377179	0.00453041	-0.584039	-0.124318
200835_s_at	MAP4	microtubule-associated protein 4	0.379083	0.00431523	0.126504	0.5855	0.366177	0.00596917	0.111729	0.575564
200836_s_at	MAP4	microtubule-associated protein 4	0.479275	0.000213887	0.245144	0.660582	0.530541	3.09374e-05	0.308688	0.697646
200837_at	BCAP31	B-cell receptor-associated protein 31	-0.0132881	0.923292	-0.277611	0.252905	0.0539986	0.695389	-0.214374	0.314791
200838_at	CTSB	cathepsin B	0.00795745	0.95402	-0.257889	0.272684	0.130525	0.342193	-0.139611	0.382579
200839_s_at	CTSB	cathepsin B	0.14601	0.287475	-0.124099	0.395973	0.197661	0.148026	-0.0713839	0.439895
200840_at	KARS	lysyl-tRNA synthetase	-0.053123	0.700094	-0.313999	0.215212	-0.180115	0.188215	-0.425103	0.0894619
200841_s_at	EPRS	glutamyl-prolyl-tRNA synthetase	0.260099	0.0551377	-0.0055887	0.491486	0.123476	0.369116	-0.14663	0.376446
200842_s_at	EPRS	glutamyl-prolyl-tRNA synthetase	0.0922256	0.50306	-0.177417	0.348988	0.0811481	0.555888	-0.188206	0.339148
200843_s_at	EPRS	glutamyl-prolyl-tRNA synthetase	0.0942335	0.493768	-0.175455	0.350766	-0.0370314	0.788379	-0.299392	0.230535
200844_s_at	PRDX6	peroxiredoxin 6	0.153238	0.264014	-0.116813	0.402189	0.0816147	0.553611	-0.187752	0.339564
200845_s_at	PRDX6	peroxiredoxin 6	-0.00823262	0.952432	-0.272938	0.257632	-0.049126	0.721709	-0.310383	0.21903
200846_s_at	PPP1CA	protein phosphatase 1, catalytic subunit, alpha isozyme	-0.0688344	0.617528	-0.328144	0.200122	-0.0218439	0.874223	-0.285491	0.244877
200847_s_at	TMEM66	transmembrane protein 66	-0.124853	0.363759	-0.377645	0.145261	-0.22417	0.0999049	-0.461995	0.0437331
200848_at	AHCYL1	adenosylhomocysteinase-like 1	-0.135716	0.323171	-0.387081	0.134426	-0.0111474	0.935621	-0.275634	0.254908
200849_s_at	AHCYL1	adenosylhomocysteinase-like 1	-0.150648	0.27227	-0.399964	0.119427	-0.180556	0.187119	-0.425476	0.08901
200850_s_at	AHCYL1	adenosylhomocysteinase-like 1	-0.00363514	0.978986	-0.268678	0.261919	0.00422337	0.975587	-0.261371	0.269224
200851_s_at	KIAA0174	KIAA0174	-0.224377	0.0995829	-0.462167	0.0435149	-0.212082	0.120075	-0.451955	0.0563924
200852_x_at	GNB2	guanine nucleotide binding protein (G protein), beta polypeptide 2	0.0179636	0.89643	-0.248523	0.281922	0.0891359	0.517531	-0.180433	0.34625
200853_at	H2AFZ	H2A histone family, member Z	-0.092506	0.501757	-0.349237	0.177143	-0.0921619	0.503356	-0.348932	0.177479
200854_at	NCOR1	nuclear receptor corepressor 1	-0.243054	0.0737673	-0.477561	0.0237812	-0.203272	0.136627	-0.444597	0.0655656
200855_at	NCOR1	nuclear receptor corepressor 1	-0.0904695	0.511259	-0.347432	0.179132	-0.0160916	0.907173	-0.280197	0.250279
200856_x_at	NCOR1	nuclear receptor corepressor 1	0.125601	0.360868	-0.144517	0.378297	0.0608638	0.658909	-0.207793	0.320983
200857_s_at	NCOR1	nuclear receptor corepressor 1	0.0294128	0.831197	-0.237744	0.292433	0.0907446	0.509971	-0.178863	0.347676
200858_s_at	RPS8	ribosomal protein S8	-0.179741	0.18915	-0.424786	0.0898456	-0.257341	0.0578628	-0.489241	0.0085444
200859_x_at	FLNA	filamin A, alpha	0.344525	0.0100018	0.087193	0.558755	0.530723	3.07075e-05	0.308918	0.697777
200860_s_at	CNOT1	CCR4-NOT transcription complex, subunit 1	-0.175194	0.200773	-0.420931	0.0944999	-0.240741	0.0766412	-0.475663	0.0262365
200861_at	CNOT1	CCR4-NOT transcription complex, subunit 1	-0.191522	0.161289	-0.434735	0.077729	-0.398737	0.00256703	-0.600513	-0.14922
200862_at	DHCR24	24-dehydrocholesterol reductase	0.0341997	0.804228	-0.233218	0.296809	-0.0336582	0.807268	-0.296314	0.233731
200863_s_at	RAB11A	RAB11A, member RAS oncogene family	-0.151937	0.268138	-0.401072	0.118126	-0.142697	0.29867	-0.393116	0.127429
200864_s_at	RAB11A	RAB11A, member RAS oncogene family	-0.223232	0.101369	-0.461219	0.0447183	-0.15345	0.263348	-0.402371	0.116599
200865_at	EIF3F	eukaryotic translation initiation factor 3, subunit F	-0.00641834	0.962906	-0.271258	0.259325	-0.0984203	0.474685	-0.354467	0.171356
200866_s_at	PSAP	prosaposin	-0.0207766	0.880322	-0.28451	0.245881	0.136545	0.320198	-0.133596	0.387799
200867_at	RNF114	ring finger protein 114	-0.15877	0.246952	-0.406931	0.111217	-0.223125	0.101537	-0.46113	0.0448309
200868_s_at	RNF114	ring finger protein 114	0.0160266	0.907546	-0.25034	0.280137	-0.20343	0.136316	-0.44473	0.0654015
200869_at	RPL18A /// RPL18AP3	ribosomal protein L18a /// ribosomal protein L18a pseudogene 3	-0.186775	0.172129	-0.430733	0.0826209	-0.12277	0.371879	-0.375831	0.147331
200870_at	STRAP	serine/threonine kinase receptor associated protein	0.0601774	0.662523	-0.208452	0.320365	0.082589	0.54887	-0.186806	0.340432
200871_s_at	PSAP	prosaposin	0.0100395	0.942008	-0.255944	0.27461	0.110481	0.421979	-0.159496	0.365082
200872_at	S100A10	S100 calcium binding protein A10	-0.0118512	0.931565	-0.276284	0.25425	-0.0102132	0.941006	-0.27477	0.255782
200873_s_at	CCT8	chaperonin containing TCP1, subunit 8 (theta)	0.085929	0.532769	-0.183557	0.343402	-0.0014084	0.991858	-0.266611	0.263992
200874_s_at	NOP56	NOP56 ribonucleoprotein homolog (yeast)	0.0949091	0.490662	-0.174794	0.351364	0.128775	0.34876	-0.141356	0.381059
200875_s_at	NOP56	NOP56 ribonucleoprotein homolog (yeast)	-0.0508783	0.712205	-0.311969	0.217357	-0.136751	0.319461	-0.387977	0.13339
200876_s_at	PSMB1	proteasome (prosome, macropain) subunit, beta type, 1	-0.0584518	0.671642	-0.31881	0.210108	-0.0365838	0.790878	-0.298984	0.23096
200877_at	CCT4	chaperonin containing TCP1, subunit 4 (delta)	-0.103848	0.450543	-0.359252	0.166028	-0.12333	0.369684	-0.376319	0.146774
200878_at	EPAS1	endothelial PAS domain protein 1	0.147228	0.283426	-0.122873	0.397023	0.212836	0.118733	-0.0556055	0.452583
200879_s_at	EPAS1	endothelial PAS domain protein 1	0.607628	8.67827e-07	0.408116	0.751745	0.407562	0.00201215	0.159507	0.607208
200880_at	DNAJA1	DnaJ (Hsp40) homolog, subfamily A, member 1	-0.166279	0.225013	-0.413347	0.103592	-0.163676	0.232459	-0.411126	0.106239
200881_s_at	DNAJA1	DnaJ (Hsp40) homolog, subfamily A, member 1	0.00601635	0.965228	-0.2597	0.270886	0.0540956	0.694869	-0.214282	0.314878
200882_s_at	PSMD4	proteasome (prosome, macropain) 26S subunit, non-ATPase, 4	-0.00480642	0.972218	-0.269764	0.260828	-0.0921387	0.503464	-0.348911	0.177502
200883_at	UQCRC2	ubiquinol-cytochrome c reductase core protein II	-0.143941	0.294432	-0.39419	0.126179	-0.146069	0.287278	-0.396024	0.12404
200884_at	CKB	creatine kinase, brain	-0.154446	0.260223	-0.403226	0.115592	-0.0879362	0.523206	-0.345185	0.181602
200885_at	RHOC	ras homolog gene family, member C	0.000242314	0.998599	-0.265077	0.265527	0.141348	0.303307	-0.128783	0.391952
200886_s_at	PGAM1	phosphoglycerate mutase 1 (brain)	0.0659358	0.632449	-0.202916	0.325543	0.177369	0.195152	-0.0922754	0.422776
200887_s_at	STAT1	signal transducer and activator of transcription 1, 91kDa	-0.0759258	0.581672	-0.33449	0.193269	-0.00614655	0.964476	-0.271006	0.259579
200888_s_at	RPL23	ribosomal protein L23	-0.15671	0.253215	-0.405167	0.113302	-0.198448	0.146386	-0.440555	0.0705689
200889_s_at	SSR1	signal sequence receptor, alpha	0.18851	0.168107	-0.0808344	0.432197	0.187163	0.171225	-0.082222	0.43106
200890_s_at	SSR1	signal sequence receptor, alpha	0.179678	0.189306	-0.0899096	0.424733	0.137322	0.317427	-0.132819	0.388471
200891_s_at	SSR1	signal sequence receptor, alpha	0.00812423	0.953057	-0.257733	0.272838	-0.13522	0.324961	-0.386651	0.134922
200892_s_at	TRA2B	transformer 2 beta homolog (Drosophila)	-0.0266535	0.846833	-0.289905	0.240348	0.0406518	0.768239	-0.227099	0.302689
200893_at	TRA2B	transformer 2 beta homolog (Drosophila)	-0.0770422	0.576115	-0.335487	0.192188	-0.0517232	0.707638	-0.312734	0.21655
200894_s_at	FKBP4	FK506 binding protein 4, 59kDa	-0.0903911	0.511627	-0.347363	0.179208	0.0167285	0.903516	-0.249681	0.280784
200895_s_at	FKBP4	FK506 binding protein 4, 59kDa	-0.199682	0.143841	-0.44159	0.0692901	-0.0745654	0.588477	-0.333274	0.194586
200896_x_at	HDGF	hepatoma-derived growth factor	-0.188018	0.16924	-0.431782	0.0813409	-0.190762	0.162991	-0.434094	0.0785134
200897_s_at	PALLD	palladin, cytoskeletal associated protein	0.288672	0.032565	0.025308	0.514565	0.44856	0.000593299	0.208013	0.637944
200898_s_at	MGEA5	meningioma expressed antigen 5 (hyaluronidase)	0.0934817	0.497237	-0.17619	0.350101	0.267521	0.0483169	0.0023887	0.497512
200899_s_at	MGEA5	meningioma expressed antigen 5 (hyaluronidase)	0.0211494	0.878191	-0.24553	0.284853	0.129065	0.347667	-0.141067	0.381311
200900_s_at	M6PR	mannose-6-phosphate receptor (cation dependent)	0.00886741	0.948769	-0.257039	0.273526	0.127802	0.352444	-0.142325	0.380213
200901_s_at	M6PR	mannose-6-phosphate receptor (cation dependent)	-0.197998	0.147322	-0.440178	0.0710352	-0.0919147	0.504507	-0.348713	0.177721
200902_at	SEP15	15 kDa selenoprotein	-0.196494	0.150483	-0.438915	0.0725921	-0.186465	0.172856	-0.430471	0.0829403
200903_s_at	AHCY	adenosylhomocysteinase	-0.233185	0.086651	-0.469445	0.0342345	-0.224722	0.09905	-0.462453	0.0431524
200904_at	HLA-E	major histocompatibility complex, class I, E	-0.112529	0.413372	-0.366878	0.157474	-0.0804774	0.559169	-0.338551	0.188857
200905_x_at	HLA-E	major histocompatibility complex, class I, E	-0.202673	0.137812	-0.444096	0.0661879	-0.199703	0.143798	-0.441608	0.0692686
200906_s_at	PALLD	palladin, cytoskeletal associated protein	0.401569	0.00237573	0.152516	0.602665	0.532322	2.87615e-05	0.310932	0.698919
200907_s_at	PALLD	palladin, cytoskeletal associated protein	0.339644	0.0111833	0.081704	0.554941	0.51896	4.92118e-05	0.294158	0.689351
200908_s_at	RPLP2	ribosomal protein, large, P2	0.00861232	0.95024	-0.257277	0.27329	-0.144192	0.293583	-0.394406	0.125927
200909_s_at	RPLP2	ribosomal protein, large, P2	-0.107016	0.436771	-0.362039	0.162911	-0.137816	0.315672	-0.388898	0.132324
200910_at	CCT3	chaperonin containing TCP1, subunit 3 (gamma)	-0.0457335	0.740228	-0.307307	0.222265	-0.0739236	0.5917	-0.3327	0.195207
200911_s_at	TACC1	transforming, acidic coiled-coil containing protein 1	0.0929182	0.499845	-0.176741	0.349602	0.188208	0.168804	-0.081146	0.431942
200912_s_at	EIF4A2	eukaryotic translation initiation factor 4A2	-0.115961	0.39918	-0.369883	0.154081	-0.0322368	0.815261	-0.295015	0.235076
200913_at	PPM1G	protein phosphatase, Mg2+/Mn2+ dependent, 1G	-0.0814454	0.554437	-0.339413	0.187917	0.0204577	0.882146	-0.24618	0.284217
200914_x_at	KTN1	kinectin 1 (kinesin receptor)	-0.250612	0.0649688	-0.483751	0.0157358	-0.201494	0.140166	-0.443109	0.0674116
200915_x_at	KTN1	kinectin 1 (kinesin receptor)	-0.204025	0.135149	-0.445228	0.0647833	-0.185729	0.174587	-0.42985	0.0836969
200916_at	TAGLN2	transgelin 2	-0.0502932	0.715374	-0.31144	0.217916	0.0163183	0.905871	-0.250066	0.280406
200917_s_at	SRPR	signal recognition particle receptor (docking protein)	0.205862	0.131593	-0.0628737	0.446764	0.127927	0.351972	-0.142201	0.380321
200918_s_at	SRPR	signal recognition particle receptor (docking protein)	0.15074	0.271972	-0.119334	0.400043	0.217015	0.111499	-0.0512369	0.456059
200919_at	PHC2	polyhomeotic homolog 2 (Drosophila)	0.346953	0.00945544	0.0899292	0.560649	0.350339	0.00873676	0.0937514	0.563286
200920_s_at	BTG1	B-cell translocation gene 1, anti-proliferative	-0.05912	0.668105	-0.319412	0.209467	0.125817	0.360038	-0.144302	0.378485
200921_s_at	BTG1	B-cell translocation gene 1, anti-proliferative	-0.127541	0.353437	-0.379986	0.142585	-0.0142468	0.917776	-0.278496	0.252008
200922_at	KDELR1	KDEL (Lys-Asp-Glu-Leu) endoplasmic reticulum protein retention receptor 1	0.0192964	0.888793	-0.247271	0.283149	0.103904	0.450297	-0.165973	0.359301
200923_at	LGALS3BP	lectin, galactoside-binding, soluble, 3 binding protein	-0.0258136	0.851603	-0.289135	0.24114	0.0712959	0.604975	-0.197746	0.330349
200924_s_at	SLC3A2	solute carrier family 3 (activators of dibasic and neutral amino acid transport)	0.0727865	0.597429	-0.196306	0.331683	0.118215	0.390016	-0.151849	0.371854
200925_at	COX6A1	cytochrome c oxidase subunit VIa polypeptide 1	-0.344207	0.0100754	-0.558507	-0.0868347	-0.306362	0.0229146	-0.528692	-0.0446923
200926_at	RPS23	ribosomal protein S23	-0.0727839	0.597442	-0.331681	0.196309	-0.149437	0.276185	-0.398923	0.120648
200927_s_at	RAB14	RAB14, member RAS oncogene family	-0.0737682	0.592481	-0.332561	0.195357	-0.0545021	0.692689	-0.315246	0.213893
200928_s_at	RAB14	RAB14, member RAS oncogene family	-0.0574498	0.676958	-0.317906	0.211069	-0.172827	0.20702	-0.418921	0.0969182
200929_at	TMED10	transmembrane emp24-like trafficking protein 10 (yeast)	-0.0674416	0.624679	-0.326895	0.201465	-0.0115999	0.933013	-0.276052	0.254485
200930_s_at	VCL	vinculin	0.213676	0.11725	-0.0547279	0.453282	0.244901	0.0715345	-0.0218184	0.479076
200931_s_at	VCL	vinculin	0.229751	0.0915261	-0.0378579	0.466612	0.431303	0.00101068	0.18745	0.625079
200932_s_at	DCTN2	dynactin 2 (p50)	0.14568	0.288576	-0.124431	0.395689	0.0775681	0.573505	-0.191678	0.335956
200933_x_at	RPS4X	ribosomal protein S4, X-linked	-0.00214993	0.987571	-0.267299	0.263302	-0.116549	0.396777	-0.370398	0.153499
200934_at	DEK	DEK oncogene	-0.140483	0.306307	-0.391204	0.129651	-0.210061	0.123731	-0.450269	0.0585012
200935_at	CALR	calreticulin	0.263544	0.0518802	-0.0018896	0.494286	0.332891	0.0130151	0.0741367	0.54965
200936_at	RPL8	ribosomal protein L8	-0.139959	0.308132	-0.390752	0.130176	-0.145876	0.287921	-0.395858	0.124234
200937_s_at	RPL5	ribosomal protein L5	-0.0824269	0.549658	-0.340287	0.186963	-0.0910882	0.508363	-0.347981	0.178528
200938_s_at	RERE	arginine-glutamic acid dipeptide (RE) repeats	0.0549108	0.6905	-0.213501	0.315615	-0.0466884	0.735	-0.308173	0.221355
200939_s_at	RERE	arginine-glutamic acid dipeptide (RE) repeats	0.229658	0.0916619	-0.0379565	0.466534	0.172098	0.208973	-0.0976632	0.418301
200940_s_at	RERE	arginine-glutamic acid dipeptide (RE) repeats	0.211273	0.121529	-0.0572374	0.45128	0.218967	0.108238	-0.0491927	0.457681
200941_at	HSBP1	heat shock factor binding protein 1	-0.173238	0.205925	-0.41927	0.0964984	-0.284023	0.035599	-0.510832	-0.0202464
200942_s_at	HSBP1	heat shock factor binding protein 1	-0.122408	0.373303	-0.375515	0.14769	-0.156863	0.252747	-0.405298	0.113148
200943_at	HMGN1	high-mobility group nucleosome binding domain 1	-0.157243	0.251585	-0.405623	0.112763	-0.180614	0.186973	-0.425526	0.0889499
200944_s_at	HMGN1	high-mobility group nucleosome binding domain 1	-0.077285	0.57491	-0.335704	0.191953	-0.232922	0.087018	-0.469228	0.034513
200945_s_at	SEC31A	SEC31 homolog A (S. cerevisiae)	0.211967	0.120281	-0.056513	0.451858	0.214301	0.116158	-0.0540756	0.453802
200946_x_at	GLUD1	glutamate dehydrogenase 1	0.0748141	0.58723	-0.194345	0.333497	0.0777313	0.572697	-0.19152	0.336102
200947_s_at	GLUD1	glutamate dehydrogenase 1	0.163614	0.232638	-0.106302	0.411073	-0.00269436	0.984424	-0.267805	0.262795
200948_at	MLF2	myeloid leukemia factor 2	0.126252	0.358365	-0.143869	0.378864	0.234188	0.0852658	-0.0331746	0.470272
200949_x_at	RPS20	ribosomal protein S20	-0.0206271	0.881177	-0.284373	0.246021	-0.129808	0.344877	-0.381956	0.140327
200950_at	ARPC1A	actin related protein 2/3 complex, subunit 1A, 41kDa	-0.0512051	0.710438	-0.312265	0.217045	0.0599204	0.663878	-0.208699	0.320133
200951_s_at	CCND2	cyclin D2	-0.142948	0.29781	-0.393333	0.127177	-0.153929	0.261839	-0.402783	0.116114
200952_s_at	CCND2	cyclin D2	-0.0339446	0.80566	-0.296576	0.23346	-0.0186629	0.892422	-0.282566	0.247866
200953_s_at	CCND2	cyclin D2	-0.335106	0.0123878	-0.551387	-0.0766152	-0.190352	0.163913	-0.433749	0.078936
200954_at	ATP6V0C	ATPase, H+ transporting, lysosomal 16kDa, V0 subunit c	0.190693	0.163146	-0.0785847	0.434036	0.299535	0.0263057	0.0371882	0.523255
200955_at	IMMT	inner membrane protein, mitochondrial	0.0916352	0.505809	-0.177994	0.348465	0.0679348	0.622143	-0.20099	0.327337
200956_s_at	SSRP1	structure specific recognition protein 1	0.133368	0.331692	-0.136773	0.385046	0.115913	0.399376	-0.154128	0.369842
200957_s_at	SSRP1	structure specific recognition protein 1	-0.0200549	0.884451	-0.283847	0.246559	0.025503	0.853369	-0.241432	0.28885
200958_s_at	SDCBP	syndecan binding protein (syntenin)	0.0172407	0.900576	-0.249201	0.281256	-0.0405444	0.768834	-0.302591	0.227201
200959_at	FUS	fused in sarcoma	0.236582	0.0820316	-0.0306436	0.472243	0.215096	0.114778	-0.0532442	0.454464
200960_x_at	CLTA	clathrin, light chain A	-0.0913022	0.507363	-0.34817	0.178319	-0.164064	0.231341	-0.411456	0.105845
200961_at	SEPHS2	selenophosphate synthetase 2	-0.306907	0.0226605	-0.529126	-0.0452928	-0.510062	6.95115e-05	-0.682947	-0.283065
200962_at	RPL31	ribosomal protein L31	-0.0584488	0.671658	-0.318807	0.210111	-0.117258	0.393891	-0.371018	0.152797
200963_x_at	RPL31	ribosomal protein L31	-0.142459	0.299483	-0.392911	0.127668	-0.223405	0.101098	-0.461362	0.0445367
200964_at	UBA1	ubiquitin-like modifier activating enzyme 1	0.0954529	0.488169	-0.174262	0.351845	0.117597	0.392514	-0.152461	0.371315
200965_s_at	ABLIM1	actin binding LIM protein 1	-0.306567	0.0228184	-0.528856	-0.0449189	-0.224319	0.0996728	-0.462119	0.0435759
200966_x_at	ALDOA	aldolase A, fructose-bisphosphate	-0.0250922	0.855706	-0.288474	0.241819	0.111311	0.41848	-0.158677	0.36581
200967_at	PPIB	peptidylprolyl isomerase B (cyclophilin B)	0.0699754	0.611696	-0.199021	0.329166	0.127646	0.353039	-0.142481	0.380077
200968_s_at	PPIB	peptidylprolyl isomerase B (cyclophilin B)	0.0718538	0.602146	-0.197207	0.330849	0.128873	0.348393	-0.141259	0.381143
200969_at	SERP1	stress-associated endoplasmic reticulum protein 1	-0.344743	0.00995162	-0.558925	-0.0874388	-0.487433	0.000160448	-0.66654	-0.255122
200970_s_at	SERP1	stress-associated endoplasmic reticulum protein 1	-0.152215	0.267255	-0.401311	0.117846	-0.197384	0.148607	-0.439662	0.0716711
200971_s_at	SERP1	stress-associated endoplasmic reticulum protein 1	-0.18636	0.1731	-0.430383	0.0830474	-0.265686	0.0499354	-0.496025	-0.000413496
200972_at	TSPAN3	tetraspanin 3	-0.175649	0.199588	-0.421317	0.0940351	-0.104789	0.446426	-0.36008	0.165103
200973_s_at	TSPAN3	tetraspanin 3	-0.16171	0.238195	-0.409446	0.108235	-0.0111537	0.935585	-0.27564	0.254902
200974_at	ACTA2	actin, alpha 2, smooth muscle, aorta	0.2257	0.09755	-0.0421237	0.463263	0.433258	0.000952806	0.189769	0.626543
200975_at	PPT1	palmitoyl-protein thioesterase 1	-0.00394577	0.977191	-0.268966	0.26163	0.109707	0.425259	-0.16026	0.364402
200976_s_at	TAX1BP1	Tax1 (human T-cell leukemia virus type I) binding protein 1	-0.272401	0.0442193	-0.501463	-0.00765253	-0.240712	0.0766776	-0.475639	0.0262671
200977_s_at	TAX1BP1	Tax1 (human T-cell leukemia virus type I) binding protein 1	-0.240715	0.0766744	-0.475641	0.0262644	-0.280697	0.0379103	-0.508156	-0.0166336
200978_at	MDH1	malate dehydrogenase 1, NAD (soluble)	-0.10898	0.42835	-0.363765	0.160976	-0.0964609	0.483567	-0.352736	0.173275
200979_at	PDHA1	pyruvate dehydrogenase (lipoamide) alpha 1	-0.204811	0.13362	-0.445885	0.063967	-0.255646	0.0595905	-0.48786	0.0103582
200980_s_at	PDHA1	pyruvate dehydrogenase (lipoamide) alpha 1	-0.102852	0.454922	-0.358375	0.167007	-0.182646	0.181979	-0.427245	0.0868647
200981_x_at	GNAS	GNAS complex locus	0.0577767	0.675222	-0.210756	0.318201	0.123152	0.370382	-0.146951	0.376164
200982_s_at	ANXA6	annexin A6	0.349069	0.00900064	0.0923164	0.562297	0.370803	0.00532163	0.117012	0.579133
200983_x_at	CD59	CD59 molecule, complement regulatory protein	0.110759	0.420806	-0.159222	0.365326	0.183159	0.180734	-0.0863384	0.427679
200984_s_at	CD59	CD59 molecule, complement regulatory protein	0.170761	0.212585	-0.099027	0.417164	0.245149	0.0712385	-0.0215544	0.479279
200985_s_at	CD59	CD59 molecule, complement regulatory protein	0.182364	0.182667	-0.0871545	0.427007	0.26139	0.0538977	-0.00420285	0.492536
200986_at	SERPING1	serpin peptidase inhibitor, clade G (C1 inhibitor), member 1	0.120401	0.381249	-0.149682	0.373764	0.268048	0.0478598	0.00295668	0.49794
200987_x_at	PSME3	proteasome (prosome, macropain) activator subunit 3 (PA28 gamma; Ki)	0.0665637	0.629204	-0.202311	0.326107	0.1327	0.33414	-0.13744	0.384467
200988_s_at	PSME3	proteasome (prosome, macropain) activator subunit 3 (PA28 gamma; Ki)	0.0198502	0.885622	-0.246751	0.283658	0.0503607	0.715008	-0.217852	0.311501
200989_at	HIF1A	hypoxia inducible factor 1, alpha subunit (basic helix-loop-helix transcription	-0.000426901	0.997532	-0.265699	0.264905	0.108214	0.431624	-0.161731	0.363092
200990_at	TRIM28	tripartite motif-containing 28	0.0384121	0.780681	-0.229226	0.30065	0.180055	0.188365	-0.0895234	0.425052
200991_s_at	SNX17	sorting nexin 17	0.0535454	0.697823	-0.214808	0.314381	0.128594	0.349444	-0.141536	0.380901
200992_at	IPO7	importin 7	-0.00969238	0.94401	-0.274289	0.256268	0.120074	0.382551	-0.150006	0.373478
200993_at	IPO7	importin 7	-0.0506493	0.713445	-0.311762	0.217576	0.0407691	0.767589	-0.226988	0.302796
200994_at	IPO7	importin 7	-0.0301629	0.826957	-0.293119	0.237036	0.00368724	0.978685	-0.261871	0.268726
200995_at	IPO7	importin 7	-0.0966311	0.482792	-0.352886	0.173109	-0.195308	0.153011	-0.437919	0.073819
200996_at	ACTR3	ARP3 actin-related protein 3 homolog (yeast)	-0.0792482	0.565206	-0.337455	0.190049	-0.0387241	0.778945	-0.300934	0.22893
200997_at	RBM14 /// RBM4	RNA binding motif protein 14 /// RNA binding motif protein 4	0.0334293	0.808554	-0.233947	0.296105	0.0767085	0.577774	-0.192511	0.335189
200998_s_at	CKAP4	cytoskeleton-associated protein 4	0.235229	0.083848	-0.0320749	0.471129	0.323327	0.016047	0.0634692	0.542125
200999_s_at	CKAP4	cytoskeleton-associated protein 4	0.263226	0.0521749	-0.00223217	0.494027	0.28735	0.0334049	0.0238675	0.513505
201000_at	AARS	alanyl-tRNA synthetase	0.278421	0.0395618	0.0141659	0.506323	0.375588	0.00471748	0.122492	0.582816
201001_s_at	TMEM189-UBE2V1 /// UBE2V1	TMEM189-UBE2V1 readthrough /// ubiquitin-conjugating enzyme E2 variant 1	0.151999	0.267942	-0.118064	0.401125	0.0101024	0.941645	-0.255885	0.274668
201002_s_at	TMEM189-UBE2V1 /// UBE2V1	TMEM189-UBE2V1 readthrough /// ubiquitin-conjugating enzyme E2 variant 1	0.112468	0.41363	-0.157535	0.366824	0.0842712	0.540732	-0.185171	0.341928
201003_x_at	RNPEP /// TMEM189 /// TMEM189-UBE2V1 /// UBE2V1	arginyl aminopeptidase (aminopeptidase B) /// transmembrane protein 189 /// TMEM	0.0737769	0.592437	-0.195348	0.332569	0.045449	0.741787	-0.222536	0.307049
201004_at	SSR4	signal sequence receptor, delta (translocon-associated protein delta)	-0.28078	0.0378509	-0.508224	-0.016724	-0.227716	0.0945151	-0.46493	0.0400022
201005_at	CD9	CD9 molecule	-0.180453	0.187373	-0.425389	0.0891152	-0.122384	0.373398	-0.375494	0.147714
201006_at	PRDX2	peroxiredoxin 2	0.0261381	0.84976	-0.240834	0.289433	-0.0826109	0.548764	-0.340451	0.186785
201007_at	HADHB	hydroxyacyl-CoA dehydrogenase/3-ketoacyl-CoA thiolase/enoyl-CoA hydratase (trifu	0.0197022	0.88647	-0.24689	0.283522	-0.0394486	0.774916	-0.301594	0.228242
201008_s_at	TXNIP	thioredoxin interacting protein	-0.00509144	0.970571	-0.270029	0.260562	0.0762784	0.579914	-0.192928	0.334805
201009_s_at	TXNIP	thioredoxin interacting protein	-0.15334	0.263694	-0.402276	0.11671	-0.0433536	0.753307	-0.305146	0.224531
201010_s_at	TXNIP	thioredoxin interacting protein	-0.155423	0.257182	-0.404064	0.114604	-0.0702615	0.610237	-0.329423	0.198745
201011_at	RPN1	ribophorin I	0.0984346	0.47462	-0.171342	0.354479	0.0355556	0.796629	-0.231934	0.298046
201012_at	ANXA1	annexin A1	0.099244	0.470977	-0.170548	0.355194	0.29192	0.0305751	0.0288532	0.517169
201013_s_at	PAICS	phosphoribosylaminoimidazole carboxylase, phosphoribosylaminoimidazole succinoca	-0.0292661	0.832026	-0.292298	0.237883	-0.0938567	0.495505	-0.350433	0.175823
201014_s_at	PAICS	phosphoribosylaminoimidazole carboxylase, phosphoribosylaminoimidazole succinoca	-0.0107367	0.937988	-0.275254	0.255292	-0.0311814	0.821209	-0.294051	0.236073
201015_s_at	JUP	junction plakoglobin	-0.172721	0.207304	-0.418831	0.0970269	-0.115912	0.399383	-0.36984	0.15413
201016_at	EIF1AX	eukaryotic translation initiation factor 1A, X-linked	-0.0407026	0.767957	-0.302735	0.227051	-0.220213	0.106196	-0.458715	0.0478867
201017_at	EIF1AX	eukaryotic translation initiation factor 1A, X-linked	-0.157767	0.249987	-0.406072	0.112232	-0.105326	0.444088	-0.360553	0.164575
201018_at	EIF1AX	eukaryotic translation initiation factor 1A, X-linked	-0.160153	0.242805	-0.408115	0.109815	-0.213015	0.118415	-0.452732	0.0554183
201019_s_at	EIF1AX	eukaryotic translation initiation factor 1A, X-linked	-0.0885976	0.520073	-0.345772	0.180958	-0.293318	0.0297507	-0.518288	-0.0303805
201020_at	YWHAH	tyrosine 3-monooxygenase/tryptophan 5-monooxygenase activation protein, eta poly	-0.014782	0.914699	-0.27899	0.251506	0.0597155	0.664959	-0.208896	0.319949
201021_s_at	DSTN	destrin (actin depolymerizing factor)	0.0187966	0.891656	-0.247741	0.282689	0.139074	0.31123	-0.131063	0.389987
201022_s_at	DSTN	destrin (actin depolymerizing factor)	-0.0221025	0.872747	-0.285729	0.244634	0.0887286	0.519454	-0.18083	0.345888
201023_at	TAF7	TAF7 RNA polymerase II, TATA box binding protein (TBP)-associated factor, 55kDa	-0.2029	0.137362	-0.444286	0.0659521	-0.204293	0.134625	-0.445452	0.0645046
201024_x_at	EIF5B	eukaryotic translation initiation factor 5B	0.0326155	0.81313	-0.234717	0.295362	-0.0456678	0.740588	-0.307247	0.222328
201025_at	EIF5B	eukaryotic translation initiation factor 5B	-0.1257	0.360488	-0.378383	0.144418	-0.0964125	0.483787	-0.352693	0.173323
201026_at	EIF5B	eukaryotic translation initiation factor 5B	0.0435074	0.75246	-0.224384	0.305285	0.0400968	0.771317	-0.227626	0.302184
201027_s_at	EIF5B	eukaryotic translation initiation factor 5B	-0.119726	0.383943	-0.373174	0.150352	-0.038315	0.781222	-0.300562	0.229318
201028_s_at	CD99	CD99 molecule	0.138394	0.313628	-0.131745	0.389398	0.21915	0.107936	-0.0490003	0.457833
201029_s_at	CD99	CD99 molecule	0.195374	0.152868	-0.0737501	0.437975	0.231593	0.0888861	-0.0359159	0.468132
201030_x_at	LDHB	lactate dehydrogenase B	-0.0696296	0.61346	-0.328857	0.199355	-0.0195981	0.887065	-0.283426	0.246988
201031_s_at	HNRNPH1	heterogeneous nuclear ribonucleoprotein H1 (H)	0.133311	0.331902	-0.136831	0.384996	-0.018282	0.894605	-0.282215	0.248224
201032_at	BLCAP	bladder cancer associated protein	0.00430676	0.975105	-0.261294	0.269301	-0.17219	0.208725	-0.418379	0.0975689
201033_x_at	RPLP0	ribosomal protein, large, P0	-0.0761593	0.580508	-0.334698	0.193043	-0.119044	0.386677	-0.372579	0.151028
201034_at	ADD3	adducin 3 (gamma)	-0.230632	0.0902555	-0.467339	0.036929	-0.24915	0.0666019	-0.482555	0.017295
201035_s_at	HADH	hydroxyacyl-CoA dehydrogenase	-0.176676	0.19693	-0.422189	0.0929843	-0.394855	0.0028514	-0.597559	-0.144713
201036_s_at	HADH	hydroxyacyl-CoA dehydrogenase	-0.327107	0.0147834	-0.545103	-0.0676783	-0.516413	5.43792e-05	-0.687521	-0.290976
201037_at	PFKP	phosphofructokinase, platelet	0.0867952	0.528632	-0.182714	0.344172	0.31921	0.017527	0.0588957	0.538876
201038_s_at	ANP32A	acidic (leucine-rich) nuclear phosphoprotein 32 family, member A	-0.20217	0.138813	-0.443675	0.0667101	-0.266857	0.0488978	-0.496974	-0.0016734
201039_s_at	RAD23A	RAD23 homolog A (S. cerevisiae)	0.0359322	0.794521	-0.231577	0.29839	-0.0519793	0.706256	-0.312965	0.216305
201040_at	GNAI2	guanine nucleotide binding protein (G protein), alpha inhibiting activity polype	0.39117	0.00314689	0.140443	0.59475	0.512208	6.40135e-05	0.285734	0.684494
201041_s_at	DUSP1	dual specificity phosphatase 1	0.0122039	0.929534	-0.25392	0.27661	0.156637	0.25344	-0.113376	0.405104
201042_at	TGM2	transglutaminase 2 (C polypeptide, protein-glutamine-gamma-glutamyltransferase)	0.0352941	0.798093	-0.232182	0.297807	0.104796	0.446394	-0.165096	0.360087
201043_s_at	ANP32A	acidic (leucine-rich) nuclear phosphoprotein 32 family, member A	-0.0499862	0.717039	-0.311162	0.218209	0.0993797	0.470367	-0.170415	0.355313
201044_x_at	DUSP1	dual specificity phosphatase 1	0.204821	0.133599	-0.0639558	0.445894	0.198324	0.146644	-0.0706977	0.440451
201045_s_at	RAB6A	RAB6A, member RAS oncogene family	0.134934	0.325994	-0.135208	0.386403	-0.0832622	0.545606	-0.341031	0.186152
201046_s_at	RAD23A	RAD23 homolog A (S. cerevisiae)	0.0184409	0.893694	-0.248075	0.282361	-0.0866225	0.529455	-0.344018	0.182882
201047_x_at	RAB6A	RAB6A, member RAS oncogene family	-0.120277	0.381743	-0.373655	0.149805	-0.0600483	0.663204	-0.320248	0.208576
201048_x_at	RAB6A	RAB6A, member RAS oncogene family	0.175535	0.199883	-0.0941511	0.421221	0.0962835	0.484375	-0.173449	0.352579
201049_s_at	RPS18	ribosomal protein S18	-0.13357	0.330955	-0.385221	0.136572	-0.206188	0.130969	-0.447036	0.0625342
201050_at	PLD3	phospholipase D family, member 3	0.210711	0.122545	-0.057823	0.450812	0.33237	0.0131666	0.0735537	0.54924
201051_at	ANP32A	acidic (leucine-rich) nuclear phosphoprotein 32 family, member A	-0.172952	0.206688	-0.419027	0.0967912	-0.0344822	0.802644	-0.297066	0.232951
201052_s_at	PSMF1	proteasome (prosome, macropain) inhibitor subunit 1 (PI31)	-0.0915782	0.506075	-0.348415	0.178049	0.0129109	0.925463	-0.253258	0.277263
201053_s_at	PSMF1	proteasome (prosome, macropain) inhibitor subunit 1 (PI31)	-0.12421	0.366255	-0.377085	0.1459	-0.246813	0.0692803	-0.480642	0.0197845
201054_at	HNRNPA0	heterogeneous nuclear ribonucleoprotein A0	0.0709388	0.60679	-0.198091	0.330029	0.0945341	0.492385	-0.175161	0.351032
201055_s_at	HNRNPA0	heterogeneous nuclear ribonucleoprotein A0	0.340518	0.0109633	0.082686	0.555625	0.25922	0.0559948	-0.00653131	0.49077
201056_at	GOLGB1	golgin B1	-0.132391	0.335277	-0.384199	0.137749	-0.167568	0.221388	-0.414446	0.10228
201057_s_at	GOLGB1	golgin B1	-0.246551	0.0695861	-0.480428	0.0200636	-0.241028	0.0762796	-0.475899	0.0259318
201058_s_at	MYL9	myosin, light chain 9, regulatory	0.300713	0.0256918	0.0384816	0.524195	0.522922	4.20653e-05	0.299118	0.692194
201059_at	CTTN	cortactin	0.164397	0.230382	-0.105507	0.411741	0.145201	0.29018	-0.124912	0.395276
201060_x_at	STOM	stomatin	0.244633	0.0718555	-0.0221036	0.478856	0.440909	0.000753934	0.19887	0.632254
201061_s_at	STOM	stomatin	0.265197	0.0503742	-0.000112658	0.495628	0.382682	0.00393284	0.130644	0.58826
201062_at	STOM	stomatin	0.0568703	0.68004	-0.211624	0.317384	0.0431898	0.75421	-0.224687	0.304997
201063_at	RCN1	reticulocalbin 1, EF-hand calcium binding domain	0.281617	0.0372583	0.0176331	0.508898	0.0596998	0.665042	-0.208911	0.319934
201064_s_at	PABPC4	poly(A) binding protein, cytoplasmic 4 (inducible form)	0.156074	0.255171	-0.113946	0.404622	0.229952	0.0912354	-0.0376463	0.466777
201065_s_at	GTF2I /// GTF2IP1 /// LOC100093631	general transcription factor IIi /// general transcription factor IIi, pseudogen	0.216515	0.112346	-0.0517598	0.455644	0.186287	0.173272	-0.0831228	0.430321
201066_at	CYC1	cytochrome c-1	-0.221298	0.104441	-0.459615	0.0467488	-0.0886009	0.520058	-0.345775	0.180954
201067_at	PSMC2	proteasome (prosome, macropain) 26S subunit, ATPase, 2	-0.076897	0.576836	-0.335357	0.192328	-0.171985	0.209276	-0.418205	0.0977782
201068_s_at	PSMC2	proteasome (prosome, macropain) 26S subunit, ATPase, 2	0.0239873	0.861996	-0.24286	0.28746	-0.0089124	0.948509	-0.273567	0.256997
201069_at	MMP2	matrix metallopeptidase 2 (gelatinase A, 72kDa gelatinase, 72kDa type IV collage	0.281461	0.0373682	0.0174637	0.508772	0.536009	2.47004e-05	0.315585	0.701548
201070_x_at	SF3B1	splicing factor 3b, subunit 1, 155kDa	0.164928	0.228858	-0.104967	0.412194	0.0403097	0.770136	-0.227424	0.302378
201071_x_at	SF3B1	splicing factor 3b, subunit 1, 155kDa	-0.107043	0.436653	-0.362063	0.162884	-0.0401927	0.770785	-0.302271	0.227535
201072_s_at	SMARCC1	SWI/SNF related, matrix associated, actin dependent regulator of chromatin, subf	-0.0198432	0.885662	-0.283652	0.246758	-0.102451	0.456689	-0.358022	0.1674
201073_s_at	SMARCC1	SWI/SNF related, matrix associated, actin dependent regulator of chromatin, subf	-0.0600042	0.663436	-0.320209	0.208619	-0.00914977	0.94714	-0.273787	0.256775
201074_at	SMARCC1	SWI/SNF related, matrix associated, actin dependent regulator of chromatin, subf	-0.126364	0.357933	-0.378962	0.143757	-0.180735	0.186673	-0.425628	0.0888259
201075_s_at	SMARCC1	SWI/SNF related, matrix associated, actin dependent regulator of chromatin, subf	-0.061666	0.654695	-0.321705	0.207023	0.0804888	0.559113	-0.188846	0.338561
201076_at	NHP2L1	NHP2 non-histone chromosome protein 2-like 1 (S. cerevisiae)	-0.0868686	0.528282	-0.344237	0.182642	-0.122363	0.373479	-0.375476	0.147735
201077_s_at	NHP2L1	NHP2 non-histone chromosome protein 2-like 1 (S. cerevisiae)	-0.0362691	0.792637	-0.298697	0.231258	-0.105593	0.442926	-0.360788	0.164312
201078_at	TM9SF2	transmembrane 9 superfamily member 2	-0.0502445	0.715638	-0.311395	0.217963	-0.0165694	0.90443	-0.280638	0.249831
201079_at	SYNGR2	synaptogyrin 2	-0.198499	0.14628	-0.440598	0.0705164	-0.0719554	0.601631	-0.33094	0.197109
201080_at	PIP4K2B	phosphatidylinositol-5-phosphate 4-kinase, type II, beta	0.287852	0.0330837	0.0244147	0.513908	0.437243	0.000844021	0.194503	0.629519
201081_s_at	PIP4K2B	phosphatidylinositol-5-phosphate 4-kinase, type II, beta	0.371795	0.00519107	0.118147	0.579897	0.140612	0.305859	-0.129522	0.391316
201082_s_at	DCTN1	dynactin 1	0.205147	0.132968	-0.0636169	0.446166	0.368799	0.00559419	0.114722	0.577588
201083_s_at	BCLAF1	BCL2-associated transcription factor 1	0.0204146	0.882393	-0.246221	0.284177	-0.147932	0.281106	-0.397628	0.122164
201084_s_at	BCLAF1	BCL2-associated transcription factor 1	-0.151516	0.269484	-0.40071	0.118552	-0.159109	0.245931	-0.407221	0.110873
201085_s_at	SON	SON DNA binding protein	0.268649	0.0473432	0.00360415	0.498427	0.174761	0.201906	-0.0949427	0.420564
201086_x_at	SON	SON DNA binding protein	0.000592702	0.996573	-0.264751	0.265853	0.00330699	0.980883	-0.262225	0.268373
201087_at	PXN	paxillin	0.141019	0.304444	-0.129113	0.391668	0.35841	0.00721194	0.102892	0.569555
201088_at	KPNA2	karyopherin alpha 2 (RAG cohort 1, importin alpha 1)	0.135469	0.324063	-0.134673	0.386867	-0.0113996	0.934168	-0.275867	0.254672
201089_at	ATP6V1B2	ATPase, H+ transporting, lysosomal 56/58kDa, V1 subunit B2	-0.0531961	0.699701	-0.314066	0.215142	0.0525817	0.703008	-0.21573	0.31351
201090_x_at	TUBA1B	tubulin, alpha 1b	0.121389	0.377324	-0.148702	0.374626	0.204191	0.134825	-0.0646108	0.445366
201091_s_at	CBX3	chromobox homolog 3	-0.0582506	0.672708	-0.318628	0.210301	-0.156117	0.255039	-0.404658	0.113903
201092_at	RBBP7	retinoblastoma binding protein 7	-0.0668761	0.627593	-0.326387	0.20201	-0.181024	0.185958	-0.425873	0.0885297
201093_x_at	SDHA	succinate dehydrogenase complex, subunit A, flavoprotein (Fp)	-0.0151563	0.912547	-0.279335	0.251155	-0.0748209	0.587196	-0.333503	0.194339
201094_at	RPS29	ribosomal protein S29	-0.248187	0.0676949	-0.481767	0.0183207	-0.391918	0.00308483	-0.59532	-0.141309
201095_at	DAP	death-associated protein	-0.041882	0.76143	-0.303808	0.22593	-0.005895	0.965929	-0.270773	0.259813
201096_s_at	ARF4	ADP-ribosylation factor 4	0.0626217	0.649689	-0.206104	0.322565	0.163381	0.233315	-0.106539	0.410873
201097_s_at	ARF4	ADP-ribosylation factor 4	-0.00533397	0.96917	-0.270253	0.260336	0.0537465	0.696742	-0.214616	0.314563
201098_at	COPB2	coatomer protein complex, subunit beta 2 (beta prime)	-0.0260486	0.850268	-0.289351	0.240918	0.0258789	0.851233	-0.241078	0.289195
201099_at	USP9X	ubiquitin specific peptidase 9, X-linked	0.0414743	0.763684	-0.226318	0.303437	-0.144714	0.291819	-0.394856	0.125402
201100_s_at	USP9X	ubiquitin specific peptidase 9, X-linked	0.153418	0.263446	-0.116631	0.402344	0.0622514	0.651627	-0.20646	0.322231
201101_s_at	BCLAF1	BCL2-associated transcription factor 1	0.0642119	0.641393	-0.204575	0.323994	0.0282828	0.837593	-0.238811	0.291398
201102_s_at	PFKL	phosphofructokinase, liver	0.131311	0.33927	-0.138827	0.383261	-0.0292036	0.83238	-0.292241	0.237942
201103_x_at	NBPF10 /// NBPF11 /// NBPF12 /// NBPF15 /// NBPF16 /// NBPF24 /// NBPF8 /// NBPF9	neuroblastoma breakpoint family, member 10 /// neuroblastoma breakpoint family,	0.0997086	0.468893	-0.170093	0.355604	0.163366	0.233357	-0.106554	0.410861
201104_x_at	NBPF1 /// NBPF10 /// NBPF11 /// NBPF12 /// NBPF14 /// NBPF15 /// NBPF16 /// NBPF24 /// NBPF8	neuroblastoma breakpoint family, member 1 /// neuroblastoma breakpoint family, m	0.0792675	0.565111	-0.190031	0.337472	0.223237	0.101361	-0.044713	0.461223
201105_at	LGALS1	lectin, galactoside-binding, soluble, 1	0.256933	0.0582752	-0.00898143	0.488908	0.469994	0.000294092	0.233851	0.653776
201106_at	GPX4	glutathione peroxidase 4 (phospholipid hydroperoxidase)	-0.0462842	0.737211	-0.307806	0.22174	-0.0307883	0.823426	-0.293691	0.236445
201107_s_at	THBS1	thrombospondin 1	0.621408	4.13319e-07	0.426403	0.761215	0.539725	2.11485e-05	0.320285	0.704194
201108_s_at	THBS1	thrombospondin 1	0.397526	0.00265292	0.147813	0.599592	0.484261	0.000179573	0.251237	0.664226
201109_s_at	THBS1	thrombospondin 1	0.297539	0.0273734	0.0349995	0.521662	0.395221	0.00282345	0.145138	0.597838
201110_s_at	THBS1	thrombospondin 1	0.142489	0.29938	-0.127637	0.392937	0.276675	0.0408692	0.0122742	0.504915
201111_at	CSE1L	CSE1 chromosome segregation 1-like (yeast)	0.0460021	0.738756	-0.222009	0.30755	-0.00206596	0.988056	-0.267221	0.26338
201112_s_at	CSE1L	CSE1 chromosome segregation 1-like (yeast)	-0.0224935	0.870514	-0.286088	0.244266	-0.0704898	0.609074	-0.329627	0.198525
201113_at	TUFM	Tu translation elongation factor, mitochondrial	-0.183662	0.179518	-0.428104	0.0858211	-0.206506	0.130363	-0.447302	0.0622035
201114_x_at	PSMA7	proteasome (prosome, macropain) subunit, alpha type, 7	-0.0651224	0.636663	-0.324812	0.203699	-0.178647	0.1919	-0.42386	0.0909661
201115_at	POLD2	polymerase (DNA directed), delta 2, regulatory subunit 50kDa	0.00863861	0.950089	-0.257253	0.273314	-0.0744673	0.588969	-0.333187	0.194681
201116_s_at	CPE	carboxypeptidase E	-0.11594	0.399265	-0.369865	0.154102	-0.0264689	0.847881	-0.289736	0.240522
201117_s_at	CPE	carboxypeptidase E	-0.129986	0.344211	-0.38211	0.140149	-0.0779341	0.571693	-0.336283	0.191324
201118_at	PGD	phosphogluconate dehydrogenase	0.0548758	0.690687	-0.213535	0.315583	0.176559	0.197232	-0.093104	0.42209
201119_s_at	COX8A	cytochrome c oxidase subunit VIIIA (ubiquitous)	-0.173147	0.20617	-0.419192	0.0965923	-0.195721	0.152128	-0.438265	0.0733921
201120_s_at	PGRMC1	progesterone receptor membrane component 1	0.0331222	0.81028	-0.234238	0.295824	0.00812567	0.953049	-0.257732	0.272839
201121_s_at	PGRMC1	progesterone receptor membrane component 1	-0.162784	0.235051	-0.410363	0.107145	-0.229188	0.0923466	-0.466146	0.0384521
201122_x_at	EIF5A	eukaryotic translation initiation factor 5A	-0.0538223	0.696335	-0.314631	0.214543	-0.00727657	0.957951	-0.272053	0.258524
201123_s_at	EIF5A	eukaryotic translation initiation factor 5A	0.0122397	0.929328	-0.253887	0.276643	0.0799198	0.561904	-0.189398	0.338054
201124_at	ITGB5	integrin, beta 5	0.28695	0.0336623	0.0234323	0.513184	0.308253	0.0220431	0.0467767	0.530195
201125_s_at	ITGB5	integrin, beta 5	0.454825	0.000485559	0.21553	0.642588	0.461822	0.000386414	0.22396	0.647759
201126_s_at	MGAT1	mannosyl (alpha-1,3-)-glycoprotein beta-1,2-N-acetylglucosaminyltransferase	0.290437	0.0314706	0.0272339	0.515981	0.333597	0.0128123	0.0749259	0.550203
201127_s_at	ACLY	ATP citrate lyase	0.29459	0.0290169	0.0317711	0.519305	0.294613	0.0290039	0.0317961	0.519324
201128_s_at	ACLY	ATP citrate lyase	0.245934	0.0703099	-0.0207201	0.479922	0.289456	0.0320746	0.0261639	0.515195
201129_at	SRSF7	serine/arginine-rich splicing factor 7	-0.322122	0.0164685	-0.541176	-0.0621302	-0.335301	0.0123337	-0.55154	-0.0768341
201130_s_at	CDH1	cadherin 1, type 1, E-cadherin (epithelial)	-0.0911776	0.507945	-0.34806	0.178441	-0.109261	0.427155	-0.364011	0.160699
201131_s_at	CDH1	cadherin 1, type 1, E-cadherin (epithelial)	-0.357817	0.00731556	-0.569095	-0.102219	-0.420128	0.00140625	-0.616693	-0.174248
201132_at	HNRNPH2	heterogeneous nuclear ribonucleoprotein H2 (H')	-0.0533334	0.698962	-0.31419	0.215011	-0.0795325	0.563807	-0.337709	0.189774
201133_s_at	PJA2	praja ring finger 2	-0.0919714	0.504243	-0.348763	0.177665	0.0404719	0.769237	-0.22727	0.302525
201134_x_at	COX7C	cytochrome c oxidase subunit VIIc	-0.296219	0.0280989	-0.520608	-0.0335542	-0.35834	0.00722427	-0.5695	-0.102812
201135_at	ECHS1	enoyl CoA hydratase, short chain, 1, mitochondrial	-0.0643377	0.640739	-0.324107	0.204454	-0.113511	0.409284	-0.367738	0.156504
201136_at	PLP2	proteolipid protein 2 (colonic epithelium-enriched)	-0.0243255	0.86007	-0.28777	0.242542	0.0826033	0.548801	-0.186792	0.340444
201137_s_at	HLA-DPB1	major histocompatibility complex, class II, DP beta 1	-0.37888	0.00433777	-0.585344	-0.12627	-0.240122	0.0774256	-0.475154	0.0268934
201138_s_at	SSB	Sjogren syndrome antigen B (autoantigen La)	-0.0478548	0.72863	-0.309231	0.220243	-0.0408172	0.767322	-0.30284	0.226942
201139_s_at	SSB	Sjogren syndrome antigen B (autoantigen La)	-0.0444892	0.747057	-0.306177	0.22345	-0.141468	0.302892	-0.392055	0.128663
201140_s_at	RAB5C	RAB5C, member RAS oncogene family	0.187255	0.171009	-0.0821267	0.431138	0.176321	0.197847	-0.0933478	0.421887
201141_at	GPNMB	glycoprotein (transmembrane) nmb	-0.111705	0.416824	-0.366155	0.158288	0.169316	0.216539	-0.1005	0.415934
201142_at	EIF2S1	eukaryotic translation initiation factor 2, subunit 1 alpha, 35kDa	0.0490629	0.722053	-0.219091	0.310325	0.00444485	0.974307	-0.261165	0.269429
201143_s_at	EIF2S1	eukaryotic translation initiation factor 2, subunit 1 alpha, 35kDa	0.164915	0.228895	-0.10498	0.412183	0.23111	0.0895719	-0.0364249	0.467734
201144_s_at	EIF2S1	eukaryotic translation initiation factor 2, subunit 1 alpha, 35kDa	-0.0114712	0.933755	-0.275933	0.254605	-0.0515445	0.708603	-0.312572	0.216721
201145_at	HAX1	HCLS1 associated protein X-1	-0.198115	0.147078	-0.440276	0.0709139	-0.225644	0.0976361	-0.463216	0.042183
201146_at	NFE2L2	nuclear factor (erythroid-derived 2)-like 2	-0.0671405	0.626229	-0.326624	0.201755	-0.0915602	0.506159	-0.348399	0.178067
201147_s_at	TIMP3	TIMP metallopeptidase inhibitor 3	0.376264	0.00463728	0.123267	0.583335	0.532652	2.83748e-05	0.311348	0.699154
201148_s_at	TIMP3	TIMP metallopeptidase inhibitor 3	0.41425	0.00166565	0.167339	0.612264	0.615926	5.5756e-07	0.419109	0.757455
201149_s_at	TIMP3	TIMP metallopeptidase inhibitor 3	0.430111	0.00104746	0.186038	0.624188	0.552893	1.2018e-05	0.337028	0.713532
201150_s_at	TIMP3	TIMP metallopeptidase inhibitor 3	0.291331	0.0309285	0.0282092	0.516697	0.500747	9.87842e-05	0.271515	0.676214
201151_s_at	MBNL1	muscleblind-like (Drosophila)	0.0785649	0.568574	-0.190712	0.336846	0.133429	0.33147	-0.136713	0.385098
201152_s_at	MBNL1	muscleblind-like (Drosophila)	-0.0404695	0.76925	-0.302523	0.227272	0.0360194	0.794034	-0.231495	0.298469
201153_s_at	MBNL1	muscleblind-like (Drosophila)	-0.0227157	0.869246	-0.286292	0.244057	-0.038605	0.779608	-0.300826	0.229043
201154_x_at	RPL4	ribosomal protein L4	0.0153916	0.911195	-0.250935	0.279552	0.022157	0.872435	-0.244583	0.285779
201155_s_at	MFN2	mitofusin 2	0.0976451	0.478188	-0.172115	0.353782	0.0596602	0.665251	-0.208949	0.319899
201156_s_at	RAB5C	RAB5C, member RAS oncogene family	0.179681	0.1893	-0.089907	0.424736	0.251978	0.063473	-0.0142788	0.484866
201157_s_at	NMT1	N-myristoyltransferase 1	0.181943	0.183696	-0.0875867	0.42665	0.0911123	0.50825	-0.178504	0.348002
201158_at	NMT1	N-myristoyltransferase 1	0.22274	0.102144	-0.0452349	0.460811	0.260439	0.0548088	-0.00522364	0.491763
201159_s_at	NMT1	N-myristoyltransferase 1	0.234494	0.0848471	-0.0328513	0.470524	0.290563	0.0313937	0.0273714	0.516082
201160_s_at	CSDA	cold shock domain protein A	0.0219078	0.873858	-0.244817	0.28555	0.192818	0.15842	-0.0763918	0.435825
201161_s_at	CSDA	cold shock domain protein A	0.0260663	0.850168	-0.240901	0.289367	0.272139	0.0444318	0.0073696	0.501251
201162_at	IGFBP7	insulin-like growth factor binding protein 7	0.278957	0.0391677	0.0147466	0.506755	0.402427	0.00232032	0.153515	0.603316
201163_s_at	IGFBP7	insulin-like growth factor binding protein 7	0.356394	0.00756938	0.100604	0.567991	0.42229	0.00132034	0.176796	0.618319
201164_s_at	PUM1	pumilio homolog 1 (Drosophila)	-0.0838725	0.542655	-0.341574	0.185558	0.000445029	0.997427	-0.264888	0.265715
201165_s_at	PUM1	pumilio homolog 1 (Drosophila)	-0.136972	0.318672	-0.388168	0.133169	-0.117937	0.39114	-0.371611	0.152125
201166_s_at	PUM1	pumilio homolog 1 (Drosophila)	-0.0944454	0.492793	-0.350954	0.175248	-0.206067	0.131201	-0.446935	0.0626606
201167_x_at	ARHGDIA	Rho GDP dissociation inhibitor (GDI) alpha	0.413095	0.00172139	0.165984	0.611391	0.300551	0.0257758	0.0383032	0.524065
201168_x_at	ARHGDIA	Rho GDP dissociation inhibitor (GDI) alpha	0.127476	0.353684	-0.14265	0.379929	0.31009	0.0212238	0.048803	0.531654
201169_s_at	BHLHE40	basic helix-loop-helix family, member e40	0.090137	0.512819	-0.179456	0.347138	0.0407505	0.767692	-0.227006	0.302779
201170_s_at	BHLHE40	basic helix-loop-helix family, member e40	-0.146982	0.284241	-0.39681	0.123121	-0.0290359	0.833329	-0.292088	0.2381
201171_at	ATP6V0E1	ATPase, H+ transporting, lysosomal 9kDa, V0 subunit e1	-0.12035	0.381451	-0.373719	0.149733	-0.0164069	0.905362	-0.280488	0.249983
201172_x_at	ATP6V0E1	ATPase, H+ transporting, lysosomal 9kDa, V0 subunit e1	0.0535488	0.697805	-0.214805	0.314384	0.0696539	0.613336	-0.199331	0.328878
201173_x_at	NUDC	nuclear distribution gene C homolog (A. nidulans)	0.286393	0.0340242	0.0228251	0.512737	0.260288	0.0549551	-0.0053862	0.491639
201174_s_at	TERF2IP	telomeric repeat binding factor 2, interacting protein	0.124562	0.364887	-0.14555	0.377392	0.155638	0.256516	-0.114387	0.404248
201175_at	TMX2	thioredoxin-related transmembrane protein 2	-0.214647	0.115556	-0.45409	0.0537137	-0.171733	0.209954	-0.417991	0.0980354
201176_s_at	ARCN1	archain 1	0.107214	0.435917	-0.162716	0.362213	0.110661	0.421219	-0.159318	0.36524
201177_s_at	UBA2	ubiquitin-like modifier activating enzyme 2	-0.21101	0.122003	-0.451061	0.0575111	-0.216562	0.112267	-0.455683	0.0517111
201178_at	FBXO7	F-box protein 7	0.0067981	0.960713	-0.258971	0.27161	-0.14483	0.291428	-0.394956	0.125286
201179_s_at	GNAI3	guanine nucleotide binding protein (G protein), alpha inhibiting activity polype	0.0270048	0.844838	-0.240017	0.290227	0.0547997	0.691095	-0.213608	0.315514
201180_s_at	GNAI3	guanine nucleotide binding protein (G protein), alpha inhibiting activity polype	0.0696659	0.613275	-0.19932	0.328889	0.0586955	0.670351	-0.209875	0.319029
201181_at	GNAI3	guanine nucleotide binding protein (G protein), alpha inhibiting activity polype	-0.0466812	0.73504	-0.308166	0.221362	-0.0810499	0.556368	-0.339061	0.188301
201182_s_at	CHD4	chromodomain helicase DNA binding protein 4	0.106422	0.439333	-0.163496	0.361517	0.105968	0.4413	-0.163943	0.361117
201183_s_at	CHD4	chromodomain helicase DNA binding protein 4	0.20961	0.124557	-0.0589708	0.449894	0.193574	0.156763	-0.0756107	0.436461
201184_s_at	CHD4	chromodomain helicase DNA binding protein 4	0.12452	0.365051	-0.145592	0.377355	0.24882	0.0669746	-0.0176463	0.482285
201185_at	HTRA1	HtrA serine peptidase 1	0.324818	0.0155378	0.065129	0.543301	0.553831	1.15332e-05	0.338226	0.714195
201186_at	LRPAP1	low density lipoprotein receptor-related protein associated protein 1	0.153717	0.262506	-0.116329	0.4026	0.07244	0.599179	-0.196641	0.331373
201187_s_at	ITPR3	inositol 1,4,5-triphosphate receptor, type 3	0.178525	0.19221	-0.0910914	0.423756	0.0438612	0.750512	-0.224048	0.305607
201188_s_at	ITPR3	inositol 1,4,5-triphosphate receptor, type 3	-0.10472	0.446728	-0.36002	0.165171	0.048163	0.72695	-0.219949	0.30951
201189_s_at	ITPR3	inositol 1,4,5-triphosphate receptor, type 3	-0.221909	0.103462	-0.460122	0.046107	-0.0847096	0.53862	-0.342318	0.184744
201190_s_at	PITPNA	phosphatidylinositol transfer protein, alpha	-0.124196	0.366308	-0.377073	0.145914	-0.0518002	0.707222	-0.312803	0.216477
201191_at	PITPNA	phosphatidylinositol transfer protein, alpha	-0.152473	0.266436	-0.401532	0.117586	-0.0662329	0.630913	-0.32581	0.202629
201192_s_at	PITPNA	phosphatidylinositol transfer protein, alpha	0.0712546	0.605185	-0.197786	0.330312	0.0981254	0.476016	-0.171645	0.354206
201193_at	IDH1	isocitrate dehydrogenase 1 (NADP+), soluble	-0.135522	0.32387	-0.386913	0.13462	-0.276297	0.0411569	-0.50461	-0.0118649
201194_at	SEPW1	selenoprotein W, 1	-0.254051	0.0612546	-0.486559	0.0120641	-0.0870271	0.527527	-0.344378	0.182488
201195_s_at	SLC7A5	solute carrier family 7 (cationic amino acid transporter, y+ system), member 5	0.152732	0.265614	-0.117324	0.401755	0.319038	0.0175912	0.0587052	0.53874
201196_s_at	AMD1	adenosylmethionine decarboxylase 1	-0.109414	0.426504	-0.364145	0.160548	-0.00258521	0.985055	-0.267703	0.262897
201197_at	AMD1	adenosylmethionine decarboxylase 1	-0.370175	0.00540582	-0.578649	-0.116294	-0.282946	0.0363337	-0.509967	-0.0190767
201198_s_at	PSMD1	proteasome (prosome, macropain) 26S subunit, non-ATPase, 1	0.00948716	0.945193	-0.25646	0.274099	0.150569	0.272523	-0.119507	0.399896
201199_s_at	PSMD1	proteasome (prosome, macropain) 26S subunit, non-ATPase, 1	0.242316	0.0746751	-0.0245652	0.476956	0.154504	0.260041	-0.115534	0.403276
201200_at	CREG1	cellular repressor of E1A-stimulated genes 1	-0.445083	0.000662008	-0.635361	-0.203853	-0.412638	0.00174389	-0.611046	-0.165449
201201_at	CSTB	cystatin B (stefin B)	-0.0178936	0.896832	-0.281857	0.248588	0.0704051	0.609505	-0.198606	0.329551
201202_at	PCNA	proliferating cell nuclear antigen	-0.207042	0.129347	-0.447749	0.061646	-0.294376	0.0291394	-0.519134	-0.0315368
201203_s_at	RRBP1	ribosome binding protein 1 homolog 180kDa (dog)	0.276915	0.0406879	0.0125335	0.505108	0.218417	0.10915	-0.049769	0.457224
201204_s_at	RRBP1	ribosome binding protein 1 homolog 180kDa (dog)	0.0162396	0.906323	-0.25014	0.280334	-0.0868793	0.528231	-0.344246	0.182632
201205_at	---	---	0.00436031	0.974796	-0.261244	0.269351	-0.106622	0.438468	-0.361693	0.163299
201206_s_at	RRBP1	ribosome binding protein 1 homolog 180kDa (dog)	0.249658	0.0660313	-0.0167538	0.48297	0.0755294	0.583651	-0.193653	0.334136
201207_at	TNFAIP1	tumor necrosis factor, alpha-induced protein 1 (endothelial)	0.23226	0.0879435	-0.0352111	0.468682	0.22944	0.091979	-0.0381865	0.466354
201208_s_at	TNFAIP1	tumor necrosis factor, alpha-induced protein 1 (endothelial)	0.257733	0.0574691	-0.00812472	0.48956	0.191046	0.162355	-0.0782209	0.434333
201209_at	HDAC1	histone deacetylase 1	-0.188753	0.167549	-0.432402	0.0805839	-0.248867	0.0669221	-0.482323	0.0175969
201210_at	DDX3X	DEAD (Asp-Glu-Ala-Asp) box polypeptide 3, X-linked	-0.0411865	0.765277	-0.303176	0.226591	-0.0708303	0.607341	-0.329932	0.198196
201211_s_at	DDX3X	DEAD (Asp-Glu-Ala-Asp) box polypeptide 3, X-linked	0.292526	0.0302155	0.0295148	0.517654	0.251395	0.064108	-0.0149007	0.48439
201212_at	LGMN	legumain	-0.352533	0.00829691	-0.564992	-0.0962316	-0.198082	0.147146	-0.440248	0.0709478
201213_at	PPP1R7	protein phosphatase 1, regulatory (inhibitor) subunit 7	-0.0653529	0.635468	-0.325019	0.203477	-0.119908	0.383216	-0.373333	0.150171
201214_s_at	PPP1R7	protein phosphatase 1, regulatory (inhibitor) subunit 7	-0.0285739	0.835944	-0.291665	0.238536	-0.114986	0.403182	-0.369031	0.155045
201215_at	PLS3	plastin 3	0.157681	0.250251	-0.11232	0.405998	0.16942	0.216251	-0.100394	0.416023
201216_at	ERP29	endoplasmic reticulum protein 29	-0.0277602	0.840554	-0.290919	0.239304	-0.028929	0.833934	-0.29199	0.238201
201217_x_at	RPL3	ribosomal protein L3	-0.0465074	0.73599	-0.308009	0.221528	-0.0922162	0.503104	-0.34898	0.177426
201218_at	CTBP2	C-terminal binding protein 2	-0.151051	0.270972	-0.400311	0.11902	-0.0715929	0.603468	-0.330615	0.197459
201219_at	CTBP2	C-terminal binding protein 2	-0.21305	0.118354	-0.452761	0.0553819	-0.224097	0.100018	-0.461935	0.0438094
201220_x_at	CTBP2	C-terminal binding protein 2	-0.102367	0.457061	-0.357948	0.167483	-0.0980814	0.476214	-0.354167	0.171688
201221_s_at	SNRNP70	small nuclear ribonucleoprotein 70kDa (U1)	0.267681	0.0481776	0.00256128	0.497642	0.236861	0.0816599	-0.0303474	0.472473
201222_s_at	RAD23B	RAD23 homolog B (S. cerevisiae)	-0.034969	0.799914	-0.297511	0.23249	-0.0450886	0.743765	-0.306721	0.222879
201223_s_at	RAD23B	RAD23 homolog B (S. cerevisiae)	0.0307876	0.82343	-0.236445	0.293691	-0.054929	0.690403	-0.315631	0.213484
201224_s_at	SRRM1	serine/arginine repetitive matrix 1	0.14658	0.285575	-0.123525	0.396464	0.176966	0.196185	-0.0926876	0.422435
201225_s_at	SRRM1	serine/arginine repetitive matrix 1	0.00141137	0.991841	-0.263989	0.266613	0.00545427	0.968475	-0.260224	0.270365
201226_at	NDUFB8 /// SEC31B	NADH dehydrogenase (ubiquinone) 1 beta subcomplex, 8, 19kDa /// SEC31 homolog B	-0.184649	0.177152	-0.428938	0.0848077	-0.0175545	0.898776	-0.281545	0.248907
201227_s_at	NDUFB8	NADH dehydrogenase (ubiquinone) 1 beta subcomplex, 8, 19kDa	-0.0290566	0.833212	-0.292107	0.238081	-0.0502142	0.715802	-0.311368	0.217992
201228_s_at	ARIH2	ariadne homolog 2 (Drosophila)	-0.155537	0.256828	-0.404162	0.114489	-0.0840475	0.541811	-0.341729	0.185388
201229_s_at	ARIH2	ariadne homolog 2 (Drosophila)	-0.0188474	0.891364	-0.282736	0.247693	0.110746	0.42086	-0.159234	0.365314
201230_s_at	ARIH2	ariadne homolog 2 (Drosophila)	0.00997857	0.942359	-0.256001	0.274554	0.0464926	0.736071	-0.221542	0.307995
201231_s_at	ENO1	enolase 1, (alpha)	0.154589	0.259778	-0.115448	0.403348	0.18349	0.179934	-0.0859986	0.427958
201232_s_at	PSMD13	proteasome (prosome, macropain) 26S subunit, non-ATPase, 13	0.0122296	0.929386	-0.253896	0.276634	-0.0863237	0.530882	-0.343753	0.183173
201233_at	PSMD13	proteasome (prosome, macropain) 26S subunit, non-ATPase, 13	0.162856	0.234841	-0.107072	0.410425	0.180007	0.188484	-0.0895725	0.425012
201234_at	ILK	integrin-linked kinase	0.230054	0.0910876	-0.0375385	0.466862	0.417036	0.00153781	0.17061	0.614364
201235_s_at	BTG2	BTG family, member 2	-0.166215	0.225195	-0.413292	0.103658	-0.178917	0.19122	-0.424088	0.09069
201236_s_at	BTG2	BTG family, member 2	-0.134125	0.32893	-0.385702	0.136017	-0.0417055	0.762405	-0.303648	0.226098
201237_at	CAPZA2	capping protein (actin filament) muscle Z-line, alpha 2	-0.190384	0.163841	-0.433776	0.0789029	-0.303651	0.0242142	-0.526535	-0.041709
201238_s_at	CAPZA2	capping protein (actin filament) muscle Z-line, alpha 2	-0.177488	0.194848	-0.422877	0.0921535	-0.181885	0.183839	-0.426601	0.0876466
201239_s_at	LOC653566 /// SPCS2	signal peptidase complex subunit 2 homolog pseudogene /// signal peptidase compl	-0.0629543	0.64795	-0.322864	0.205785	0.0177662	0.897562	-0.248708	0.28174
201240_s_at	LOC653566 /// SPCS2	signal peptidase complex subunit 2 homolog pseudogene /// signal peptidase compl	-0.200616	0.141939	-0.442373	0.0683224	-0.194937	0.153809	-0.437607	0.0742026
201241_at	DDX1	DEAD (Asp-Glu-Ala-Asp) box polypeptide 1	0.0532639	0.699336	-0.215077	0.314127	0.0719517	0.60165	-0.197113	0.330936
201242_s_at	ATP1B1	ATPase, Na+/K+ transporting, beta 1 polypeptide	-0.144235	0.293437	-0.394443	0.125884	-0.250694	0.0648789	-0.483817	0.015649
201243_s_at	ATP1B1	ATPase, Na+/K+ transporting, beta 1 polypeptide	-0.304371	0.023863	-0.527109	-0.0425012	-0.343566	0.0102251	-0.558006	-0.0861131
201244_s_at	RAF1	v-raf-1 murine leukemia viral oncogene homolog 1	0.0329567	0.811211	-0.234395	0.295673	0.0425219	0.757894	-0.225322	0.30439
201245_s_at	OTUB1	OTU domain, ubiquitin aldehyde binding 1	0.00103508	0.994016	-0.264339	0.266264	0.101094	0.462706	-0.168733	0.356826
201246_s_at	OTUB1	OTU domain, ubiquitin aldehyde binding 1	0.208016	0.127514	-0.0606318	0.448563	0.0680663	0.621467	-0.200863	0.327455
201247_at	SREBF2	sterol regulatory element binding transcription factor 2	0.00888023	0.948695	-0.257027	0.273538	-0.0703926	0.609569	-0.32954	0.198618
201248_s_at	SREBF2	sterol regulatory element binding transcription factor 2	-0.0222082	0.872143	-0.285826	0.244534	-0.0251303	0.855489	-0.288509	0.241783
201249_at	SLC2A1	solute carrier family 2 (facilitated glucose transporter), member 1	0.156782	0.252993	-0.113229	0.405229	0.307596	0.0223427	0.0460521	0.529673
201250_s_at	SLC2A1	solute carrier family 2 (facilitated glucose transporter), member 1	0.129088	0.34758	-0.141044	0.381331	0.197952	0.147419	-0.0710833	0.440139
201251_at	PKM2	pyruvate kinase, muscle	0.124471	0.36524	-0.14564	0.377313	0.327531	0.0146472	0.0681509	0.545437
201252_at	PSMC4	proteasome (prosome, macropain) 26S subunit, ATPase, 4	-0.0185039	0.893333	-0.282419	0.248015	0.0265592	0.847368	-0.240437	0.289819
201253_s_at	CDIPT	CDP-diacylglycerol--inositol 3-phosphatidyltransferase	0.165795	0.226387	-0.104085	0.412933	0.227501	0.0948355	-0.0402288	0.464752
201254_x_at	RPS6	ribosomal protein S6	-0.0810584	0.556326	-0.339069	0.188293	-0.179728	0.18918	-0.424776	0.089858
201255_x_at	BAT3	HLA-B associated transcript 3	0.0129421	0.925284	-0.253229	0.277292	0.0327103	0.812597	-0.234628	0.295448
201256_at	COX7A2L	cytochrome c oxidase subunit VIIa polypeptide 2 like	-0.363411	0.00638835	-0.573427	-0.108578	-0.325673	0.0152525	-0.543974	-0.0660802
201257_x_at	RPS3A	ribosomal protein S3A	-0.0535256	0.697929	-0.314363	0.214827	-0.148774	0.278345	-0.398353	0.121316
201258_at	RPS16	ribosomal protein S16	-0.221252	0.104515	-0.459577	0.046797	-0.203518	0.136143	-0.444803	0.0653099
201259_s_at	SYPL1	synaptophysin-like 1	0.0704264	0.609396	-0.198586	0.32957	0.108017	0.432469	-0.161926	0.362918
201260_s_at	SYPL1	synaptophysin-like 1	-0.0613222	0.6565	-0.321395	0.207353	-0.130109	0.34375	-0.382217	0.140027
201261_x_at	BGN	biglycan	0.394848	0.002852	0.144704	0.597553	0.462884	0.000373081	0.225243	0.648542
201262_s_at	BGN	biglycan	0.299005	0.0265858	0.0366066	0.522832	0.283784	0.0357605	0.0199875	0.510641
201263_at	TARS	threonyl-tRNA synthetase	0.0372739	0.787026	-0.230305	0.299613	0.0791858	0.565513	-0.19011	0.3374
201264_at	COPE	coatomer protein complex, subunit epsilon	-0.0750779	0.585909	-0.333732	0.19409	-0.0168808	0.902642	-0.280924	0.249539
201265_at	---	---	0.134056	0.329181	-0.136086	0.385643	-0.00206547	0.988059	-0.267221	0.263381
201266_at	TXNRD1	thioredoxin reductase 1	0.117227	0.394019	-0.152828	0.370991	0.168493	0.218812	-0.101338	0.415234
201267_s_at	PSMC3	proteasome (prosome, macropain) 26S subunit, ATPase, 3	0.154605	0.259725	-0.115431	0.403362	0.289108	0.0322916	0.0257839	0.514915
201268_at	NME1-NME2 /// NME2	NME1-NME2 readthrough /// non-metastatic cells 2, protein (NM23B) expressed in	-0.143705	0.295234	-0.393986	0.126417	-0.223464	0.101005	-0.461411	0.0444744
201269_s_at	NUDCD3	NudC domain containing 3	0.0122115	0.929491	-0.253913	0.276617	-0.147949	0.281051	-0.397643	0.122147
201270_x_at	NUDCD3	NudC domain containing 3	0.194081	0.155658	-0.0750867	0.436888	0.176148	0.198294	-0.0935249	0.421741
201271_s_at	RALY	RNA binding protein, autoantigenic (hnRNP-associated with lethal yellow homolog	-0.0366975	0.790244	-0.299087	0.230852	-0.068345	0.620037	-0.327705	0.200594
201272_at	AKR1B1	aldo-keto reductase family 1, member B1 (aldose reductase)	0.26771	0.048153	0.00259179	0.497665	0.376305	0.00463239	0.123314	0.583367
201273_s_at	SRP9	signal recognition particle 9kDa	-0.114582	0.40485	-0.368676	0.155446	-0.197124	0.149153	-0.439444	0.07194
201274_at	PSMA5	proteasome (prosome, macropain) subunit, alpha type, 5	-0.142892	0.298004	-0.393284	0.127234	-0.199097	0.145043	-0.4411	0.0698965
201275_at	FDPS	farnesyl diphosphate synthase	0.0480517	0.727557	-0.220055	0.309409	-0.0176709	0.898109	-0.281652	0.248797
201276_at	RAB5B	RAB5B, member RAS oncogene family	-0.182956	0.181226	-0.427507	0.0865469	0.0524068	0.70395	-0.215897	0.313352
201277_s_at	HNRNPAB	heterogeneous nuclear ribonucleoprotein A/B	-0.0467491	0.734668	-0.308228	0.221297	-0.0197368	0.886272	-0.283554	0.246858
201278_at	DAB2	disabled homolog 2, mitogen-responsive phosphoprotein (Drosophila)	0.266148	0.0495236	0.000910824	0.4964	0.245714	0.0705692	-0.020954	0.479742
201279_s_at	DAB2	disabled homolog 2, mitogen-responsive phosphoprotein (Drosophila)	0.281311	0.0374745	0.0173	0.508651	0.363436	0.00638457	0.108605	0.573446
201280_s_at	DAB2	disabled homolog 2, mitogen-responsive phosphoprotein (Drosophila)	0.271259	0.045152	0.00641907	0.500539	0.322616	0.0162945	0.0626793	0.541565
201281_at	ADRM1	adhesion regulating molecule 1	0.133275	0.332031	-0.136866	0.384966	0.0199963	0.884786	-0.246614	0.283793
201282_at	OGDH	oxoglutarate (alpha-ketoglutarate) dehydrogenase (lipoamide)	0.0482816	0.726305	-0.219836	0.309617	0.164997	0.22866	-0.104896	0.412253
201283_s_at	TRAK1	trafficking protein, kinesin binding 1	-0.244926	0.0715046	-0.479097	0.0217917	-0.198567	0.146138	-0.440655	0.0704455
201284_s_at	APEH	N-acylaminoacyl-peptide hydrolase	-0.158562	0.247579	-0.406753	0.111427	-0.126752	0.356448	-0.379299	0.143371
201285_at	MKRN1	makorin ring finger protein 1	-0.301249	0.0254167	-0.524622	-0.03907	-0.237227	0.0811761	-0.472774	0.0299604
201286_at	SDC1	syndecan 1	-0.0692302	0.615502	-0.328499	0.19974	-0.220632	0.105516	-0.459063	0.0474474
201287_s_at	SDC1	syndecan 1	-0.087971	0.523041	-0.345216	0.181568	-0.149487	0.276024	-0.398966	0.120598
201288_at	ARHGDIB	Rho GDP dissociation inhibitor (GDI) beta	-0.498627	0.000106859	-0.674678	-0.268896	-0.419311	0.00143999	-0.616078	-0.173286
201289_at	CYR61	cysteine-rich, angiogenic inducer, 61	0.255625	0.0596125	-0.010381	0.487842	0.443831	0.000688465	0.202356	0.634429
201290_at	SEC11A	SEC11 homolog A (S. cerevisiae)	0.0737991	0.592326	-0.195327	0.332589	0.141326	0.303384	-0.128805	0.391933
201291_s_at	TOP2A	topoisomerase (DNA) II alpha 170kDa	-0.00527545	0.969508	-0.270199	0.260391	-0.143673	0.29534	-0.393959	0.126448
201292_at	TOP2A	topoisomerase (DNA) II alpha 170kDa	-0.0996668	0.46908	-0.355567	0.170134	-0.186955	0.171709	-0.430885	0.0824359
201293_x_at	PPIA	peptidylprolyl isomerase A (cyclophilin A)	0.00351375	0.979688	-0.262032	0.268565	-0.0130505	0.924659	-0.277392	0.253128
201294_s_at	WSB1	WD repeat and SOCS box-containing 1	0.0460437	0.738528	-0.22197	0.307588	0.175255	0.200615	-0.0944382	0.420983
201295_s_at	WSB1	WD repeat and SOCS box-containing 1	0.24883	0.0669635	-0.0176358	0.482293	0.4384	0.000814593	0.195881	0.630383
201296_s_at	WSB1	WD repeat and SOCS box-containing 1	0.00195888	0.988675	-0.26348	0.267122	0.114224	0.406327	-0.155799	0.368363
201297_s_at	MOBKL1B	MOB1, Mps One Binder kinase activator-like 1B (yeast)	-0.0319995	0.816598	-0.294799	0.2353	-0.0753031	0.584783	-0.333934	0.193872
201298_s_at	MOBKL1B	MOB1, Mps One Binder kinase activator-like 1B (yeast)	-0.203484	0.13621	-0.444775	0.0653457	-0.179692	0.189271	-0.424745	0.0898953
201299_s_at	MOBKL1B	MOB1, Mps One Binder kinase activator-like 1B (yeast)	0.0588817	0.669365	-0.209696	0.319197	-0.0267765	0.846134	-0.290018	0.240232
201300_s_at	PRNP	prion protein	0.192028	0.160164	-0.0772069	0.435161	0.342069	0.010582	0.0844295	0.556837
201301_s_at	ANXA4	annexin A4	-0.292184	0.030418	-0.51738	-0.0291415	-0.208385	0.126824	-0.448871	0.0602471
201302_at	ANXA4	annexin A4	-0.417601	0.00151296	-0.61479	-0.171275	-0.374445	0.00485606	-0.581937	-0.121182
201303_at	EIF4A3	eukaryotic translation initiation factor 4A3	0.0100248	0.942093	-0.255958	0.274596	0.0143033	0.917451	-0.251955	0.278548
201304_at	NDUFA5	NADH dehydrogenase (ubiquinone) 1 alpha subcomplex, 5, 13kDa	-0.276223	0.041213	-0.504551	-0.0117853	-0.248495	0.0673437	-0.482019	0.0179927
201305_x_at	ANP32B	acidic (leucine-rich) nuclear phosphoprotein 32 family, member B	0.0233011	0.865907	-0.243506	0.28683	-0.111234	0.418804	-0.365742	0.158753
201306_s_at	ANP32B	acidic (leucine-rich) nuclear phosphoprotein 32 family, member B	-0.0412946	0.764679	-0.303274	0.226489	-0.18547	0.1752	-0.429631	0.0839637
201307_at	SEP11	septin 11	0.31673	0.0184735	0.0561458	0.536915	0.284656	0.0351724	0.0209352	0.511341
201308_s_at	SEP11	septin 11	0.413098	0.00172127	0.165987	0.611393	0.349852	0.00883717	0.0932009	0.562907
201309_x_at	C5orf13	chromosome 5 open reading frame 13	0.321895	0.0165493	0.061877	0.540996	0.41645	0.00156397	0.169922	0.613922
201310_s_at	C5orf13	chromosome 5 open reading frame 13	0.164404	0.230361	-0.105499	0.411747	0.374967	0.00479238	0.12178	0.582338
201311_s_at	SH3BGRL	SH3 domain binding glutamic acid-rich protein like	0.0713984	0.604455	-0.197647	0.330441	0.143183	0.297011	-0.126941	0.393535
201312_s_at	SH3BGRL	SH3 domain binding glutamic acid-rich protein like	-0.109814	0.424803	-0.364497	0.160153	-0.04909	0.721905	-0.31035	0.219065
201313_at	ENO2	enolase 2 (gamma, neuronal)	0.149163	0.277078	-0.120924	0.398687	0.424281	0.00124544	0.179144	0.619815
201314_at	STK25	serine/threonine kinase 25	0.271167	0.0452276	0.00631999	0.500465	0.225906	0.0972371	-0.0419074	0.463433
201315_x_at	IFITM2	interferon induced transmembrane protein 2 (1-8D)	0.141291	0.303504	-0.12884	0.391902	0.2384	0.0796399	-0.0287186	0.473739
201316_at	PSMA2	proteasome (prosome, macropain) subunit, alpha type, 2	-0.252738	0.0626518	-0.485487	0.0134665	-0.322233	0.0164295	-0.541263	-0.062253
201317_s_at	PSMA2	proteasome (prosome, macropain) subunit, alpha type, 2	-0.190177	0.16431	-0.433601	0.079117	-0.293347	0.0297339	-0.518311	-0.030412
201318_s_at	MYL12A /// MYL12B	myosin, light chain 12A, regulatory, non-sarcomeric /// myosin, light chain 12B,	-0.0346764	0.801554	-0.297244	0.232767	-0.0920909	0.503687	-0.348869	0.177549
201319_at	MYL12A	myosin, light chain 12A, regulatory, non-sarcomeric	-0.0119081	0.931238	-0.276337	0.254197	-0.107501	0.434683	-0.362465	0.162434
201320_at	SMARCC2	SWI/SNF related, matrix associated, actin dependent regulator of chromatin, subf	0.020506	0.88187	-0.246135	0.284261	0.0896869	0.514935	-0.179895	0.346738
201321_s_at	SMARCC2	SWI/SNF related, matrix associated, actin dependent regulator of chromatin, subf	0.333521	0.0128339	0.0748415	0.550144	0.351434	0.00851479	0.0949887	0.564138
201322_at	ATP5B	ATP synthase, H+ transporting, mitochondrial F1 complex, beta polypeptide	-0.207167	0.129111	-0.447854	0.061516	-0.142283	0.300089	-0.392759	0.127845
201323_at	EBNA1BP2	EBNA1 binding protein 2	0.0767484	0.577575	-0.192472	0.335225	-0.0841653	0.541243	-0.341834	0.185274
201324_at	EMP1	epithelial membrane protein 1	0.0587159	0.670243	-0.209855	0.319048	0.12502	0.363111	-0.145094	0.377791
201325_s_at	EMP1	epithelial membrane protein 1	0.0167671	0.903295	-0.249645	0.28082	0.197741	0.147859	-0.0713016	0.439962
201326_at	CCT6A	chaperonin containing TCP1, subunit 6A (zeta 1)	-0.0514694	0.709009	-0.312504	0.216793	-0.127114	0.355064	-0.379614	0.14301
201327_s_at	CCT6A	chaperonin containing TCP1, subunit 6A (zeta 1)	-0.00707971	0.959087	-0.271871	0.258708	-0.104151	0.449213	-0.359519	0.16573
201328_at	ETS2	v-ets erythroblastosis virus E26 oncogene homolog 2 (avian)	-0.0595963	0.665588	-0.319841	0.20901	-0.234019	0.085499	-0.470132	0.0333539
201329_s_at	ETS2	v-ets erythroblastosis virus E26 oncogene homolog 2 (avian)	-0.0385377	0.779982	-0.300765	0.229106	-0.0836228	0.543862	-0.341352	0.185801
201330_at	RARS	arginyl-tRNA synthetase	0.00489635	0.971698	-0.260744	0.269848	-0.0104613	0.939576	-0.275	0.25555
201331_s_at	STAT6	signal transducer and activator of transcription 6, interleukin-4 induced	-0.189659	0.165483	-0.433165	0.079651	-0.130954	0.340597	-0.382951	0.139183
201332_s_at	STAT6	signal transducer and activator of transcription 6, interleukin-4 induced	0.0415022	0.76353	-0.226291	0.303463	0.101058	0.462865	-0.168768	0.356794
201333_s_at	ARHGEF12	Rho guanine nucleotide exchange factor (GEF) 12	0.0188612	0.891285	-0.24768	0.282748	-0.0613207	0.656508	-0.321394	0.207354
201334_s_at	ARHGEF12	Rho guanine nucleotide exchange factor (GEF) 12	0.124987	0.363239	-0.145127	0.377763	0.0855872	0.534406	-0.18389	0.343098
201335_s_at	ARHGEF12	Rho guanine nucleotide exchange factor (GEF) 12	0.13818	0.314381	-0.131959	0.389214	0.110554	0.421671	-0.159424	0.365146
201336_at	VAMP3	vesicle-associated membrane protein 3 (cellubrevin)	0.0856417	0.534145	-0.183837	0.343147	0.0657773	0.633269	-0.203068	0.325401
201337_s_at	VAMP3	vesicle-associated membrane protein 3 (cellubrevin)	0.16145	0.23896	-0.108499	0.409224	0.213745	0.11713	-0.0546565	0.453339
201338_x_at	GTF3A	general transcription factor IIIA	-0.108445	0.430633	-0.363295	0.161503	-0.196511	0.150447	-0.438929	0.0725745
201339_s_at	SCP2	sterol carrier protein 2	-0.194793	0.154118	-0.437486	0.0743509	-0.192554	0.159002	-0.435603	0.0766643
201340_s_at	ENC1	ectodermal-neural cortex 1 (with BTB-like domain)	-0.101897	0.45914	-0.357534	0.167945	-0.0934552	0.497359	-0.350077	0.176216
201341_at	ENC1	ectodermal-neural cortex 1 (with BTB-like domain)	-0.198528	0.146221	-0.440622	0.0704868	-0.0846772	0.538777	-0.342289	0.184776
201342_at	SNRPC	small nuclear ribonucleoprotein polypeptide C	-0.00851558	0.950799	-0.2732	0.257368	-0.0606464	0.660052	-0.320787	0.208002
201343_at	UBE2D2	ubiquitin-conjugating enzyme E2D 2 (UBC4/5 homolog, yeast)	-0.156632	0.253454	-0.4051	0.113381	-0.0732196	0.595244	-0.332071	0.195887
201344_at	UBE2D2	ubiquitin-conjugating enzyme E2D 2 (UBC4/5 homolog, yeast)	-0.129773	0.345008	-0.381925	0.140362	-0.116158	0.398374	-0.370056	0.153886
201345_s_at	UBE2D2	ubiquitin-conjugating enzyme E2D 2 (UBC4/5 homolog, yeast)	0.0407251	0.767833	-0.22703	0.302756	-0.0633149	0.646068	-0.323188	0.205438
201346_at	ADIPOR2	adiponectin receptor 2	-0.239443	0.0782918	-0.474597	0.0276124	-0.126013	0.359283	-0.378656	0.144107
201347_x_at	GRHPR	glyoxylate reductase/hydroxypyruvate reductase	0.0213629	0.876971	-0.245329	0.285049	-0.171224	0.211328	-0.417558	0.0985545
201348_at	GPX3	glutathione peroxidase 3 (plasma)	-0.0576077	0.676119	-0.318049	0.210918	0.182928	0.181294	-0.0865752	0.427484
201349_at	SLC9A3R1	solute carrier family 9 (sodium/hydrogen exchanger), member 3 regulator 1	-0.337461	0.0117494	-0.553232	-0.0792547	-0.331351	0.013467	-0.548441	-0.0724154
201350_at	FLOT2	flotillin 2	-0.0568649	0.680069	-0.317379	0.21163	-0.0299299	0.828274	-0.292906	0.237256
201351_s_at	YME1L1	YME1-like 1 (S. cerevisiae)	0.00446682	0.97418	-0.261144	0.269449	0.070017	0.611483	-0.198981	0.329204
201352_at	YME1L1	YME1-like 1 (S. cerevisiae)	0.0197685	0.88609	-0.246828	0.283583	0.0386035	0.779616	-0.229044	0.300824
201353_s_at	BAZ2A	bromodomain adjacent to zinc finger domain, 2A	0.0381275	0.782266	-0.229496	0.300391	0.105273	0.444318	-0.164627	0.360506
201354_s_at	BAZ2A	bromodomain adjacent to zinc finger domain, 2A	-0.197743	0.147856	-0.439963	0.0712998	-0.237635	0.0806392	-0.473109	0.0295286
201355_s_at	BAZ2A	bromodomain adjacent to zinc finger domain, 2A	-0.0276733	0.841047	-0.29084	0.239386	-0.124915	0.363518	-0.3777	0.145199
201356_at	SF3A1	splicing factor 3a, subunit 1, 120kDa	0.165026	0.228577	-0.104867	0.412278	0.0685083	0.619199	-0.200436	0.327851
201357_s_at	SF3A1	splicing factor 3a, subunit 1, 120kDa	0.150582	0.272481	-0.119494	0.399908	0.123505	0.369001	-0.1466	0.376471
201358_s_at	COPB1	coatomer protein complex, subunit beta 1	0.0336851	0.807117	-0.233705	0.296339	-0.128054	0.35149	-0.380431	0.142075
201359_at	COPB1	coatomer protein complex, subunit beta 1	-0.0551773	0.689074	-0.315855	0.213246	-0.037108	0.787952	-0.299462	0.230463
201360_at	CST3	cystatin C	-0.121716	0.37603	-0.374911	0.148377	0.00912156	0.947302	-0.256802	0.273761
201361_at	TMEM109	transmembrane protein 109	0.322286	0.0164109	0.0623116	0.541304	0.407669	0.00200612	0.159632	0.607289
201362_at	IVNS1ABP	influenza virus NS1A binding protein	-0.383941	0.00380626	-0.589224	-0.132095	-0.375005	0.00478772	-0.582368	-0.121824
201363_s_at	IVNS1ABP	influenza virus NS1A binding protein	-0.249933	0.065724	-0.483195	0.0164608	-0.220394	0.105902	-0.458865	0.0476971
201364_s_at	OAZ2	ornithine decarboxylase antizyme 2	0.211044	0.121942	-0.0574756	0.451089	0.323329	0.0160462	0.063472	0.542127
201365_at	OAZ2	ornithine decarboxylase antizyme 2	0.23441	0.084962	-0.0329402	0.470455	0.430019	0.00105036	0.185929	0.624118
201366_at	ANXA7	annexin A7	-0.0259065	0.851075	-0.289221	0.241052	-0.204062	0.135076	-0.445259	0.0647445
201367_s_at	ZFP36L2	zinc finger protein 36, C3H type-like 2	0.176835	0.196521	-0.0928215	0.422324	0.17312	0.206241	-0.0966199	0.419169
201368_at	ZFP36L2	zinc finger protein 36, C3H type-like 2	-0.14177	0.301851	-0.392316	0.128359	-0.144356	0.293027	-0.394548	0.125762
201369_s_at	ZFP36L2	zinc finger protein 36, C3H type-like 2	-0.0228256	0.868619	-0.286393	0.243953	0.0256889	0.852312	-0.241257	0.289021
201370_s_at	CUL3	cullin 3	-0.11498	0.403209	-0.369025	0.155052	-0.153459	0.263318	-0.402379	0.116589
201371_s_at	CUL3	cullin 3	-0.0229247	0.868054	-0.286484	0.24386	-0.132901	0.333403	-0.384641	0.13724
201372_s_at	CUL3	cullin 3	0.0829564	0.547088	-0.186449	0.340759	-0.12919	0.347197	-0.381419	0.140943
201373_at	PLEC	plectin	0.395786	0.00278079	0.145793	0.598268	0.454636	0.000488535	0.215303	0.642448
201374_x_at	PPP2CB	protein phosphatase 2, catalytic subunit, beta isozyme	0.0441966	0.748666	-0.223729	0.305911	-0.0138471	0.920075	-0.278127	0.252382
201375_s_at	PPP2CB	protein phosphatase 2, catalytic subunit, beta isozyme	-0.0259351	0.850913	-0.289247	0.241025	-0.0173831	0.89976	-0.281387	0.249067
201376_s_at	HNRNPF	heterogeneous nuclear ribonucleoprotein F	0.0401846	0.77083	-0.227543	0.302264	0.109266	0.427132	-0.160694	0.364016
201377_at	UBAP2L	ubiquitin associated protein 2-like	0.198166	0.146972	-0.0708614	0.440319	0.128834	0.348538	-0.141297	0.38111
201378_s_at	UBAP2L	ubiquitin associated protein 2-like	0.0993445	0.470526	-0.17045	0.355282	0.200195	0.142793	-0.0687582	0.442021
201379_s_at	TPD52L2	tumor protein D52-like 2	0.0174672	0.899277	-0.248988	0.281465	0.150356	0.273209	-0.119721	0.399714
201380_at	CRTAP	cartilage associated protein	0.243368	0.0733844	-0.0234482	0.477819	0.222724	0.102168	-0.0452514	0.460798
201381_x_at	CACYBP	calcyclin binding protein	-0.0787608	0.567607	-0.33702	0.190522	-0.117758	0.391864	-0.371455	0.152302
201382_at	CACYBP	calcyclin binding protein	0.147353	0.283015	-0.122747	0.39713	0.0506452	0.713467	-0.21758	0.311758
201383_s_at	NBR1	neighbor of BRCA1 gene 1	0.0600478	0.663206	-0.208577	0.320248	0.0448484	0.745084	-0.223108	0.306503
201384_s_at	NBR1	neighbor of BRCA1 gene 1	-0.0965082	0.483351	-0.352778	0.173229	-0.172799	0.207096	-0.418897	0.0969474
201385_at	DHX15	DEAH (Asp-Glu-Ala-His) box polypeptide 15	-0.0925295	0.501648	-0.349258	0.17712	-0.151766	0.268686	-0.400925	0.118299
201386_s_at	DHX15	DEAH (Asp-Glu-Ala-His) box polypeptide 15	-0.0736586	0.593033	-0.332463	0.195463	-0.0532328	0.699503	-0.314099	0.215107
201387_s_at	UCHL1	ubiquitin carboxyl-terminal esterase L1 (ubiquitin thiolesterase)	0.486718	0.000164588	0.254246	0.666018	0.553161	1.18778e-05	0.33737	0.713721
201388_at	PSMD3	proteasome (prosome, macropain) 26S subunit, non-ATPase, 3	0.0999196	0.467947	-0.169886	0.35579	0.114703	0.404348	-0.155325	0.368783
201389_at	ITGA5	integrin, alpha 5 (fibronectin receptor, alpha polypeptide)	0.364526	0.00621644	0.109847	0.574289	0.514211	5.92439e-05	0.288229	0.685936
201390_s_at	CSNK2B	casein kinase 2, beta polypeptide	0.0303838	0.825709	-0.236827	0.293321	0.00445645	0.97424	-0.261154	0.26944
201391_at	TRAP1	TNF receptor-associated protein 1	0.027323	0.843033	-0.239716	0.290519	-0.122995	0.370999	-0.376026	0.147108
201392_s_at	IGF2R	insulin-like growth factor 2 receptor	0.230755	0.0900793	-0.0367994	0.467441	0.236359	0.0823283	-0.0308791	0.47206
201393_s_at	IGF2R	insulin-like growth factor 2 receptor	0.100701	0.464457	-0.169119	0.356479	0.190536	0.1635	-0.0787467	0.433904
201394_s_at	RBM5	RNA binding motif protein 5	-0.0996592	0.469114	-0.35556	0.170141	0.0145139	0.91624	-0.251757	0.278742
201395_at	RBM5	RNA binding motif protein 5	-0.0204627	0.882118	-0.284222	0.246176	0.0438144	0.750769	-0.224092	0.305564
201396_s_at	SGTA	small glutamine-rich tetratricopeptide repeat (TPR)-containing, alpha	0.224151	0.0999331	-0.0437522	0.46198	0.16303	0.234333	-0.106895	0.410574
201397_at	PHGDH	phosphoglycerate dehydrogenase	0.0994747	0.469941	-0.170322	0.355397	0.0911528	0.508061	-0.178465	0.348038
201398_s_at	TRAM1	translocation associated membrane protein 1	-0.0883254	0.521361	-0.34553	0.181223	-0.104859	0.446121	-0.360142	0.165034
201399_s_at	TRAM1	translocation associated membrane protein 1	0.0230878	0.867123	-0.243707	0.286634	0.0811701	0.55578	-0.188184	0.339168
201400_at	PSMB3	proteasome (prosome, macropain) subunit, beta type, 3	-0.0540501	0.695113	-0.314837	0.214325	-0.0735767	0.593445	-0.33239	0.195542
201401_s_at	ADRBK1	adrenergic, beta, receptor kinase 1	0.152445	0.266524	-0.117614	0.401508	0.0626536	0.649522	-0.206074	0.322593
201402_at	ADRBK1	adrenergic, beta, receptor kinase 1	0.0203456	0.882787	-0.246286	0.284114	-0.0511646	0.710656	-0.312228	0.217084
201403_s_at	MGST3	microsomal glutathione S-transferase 3	-0.317385	0.0182192	-0.537434	-0.0568722	-0.190904	0.162672	-0.434214	0.0783667
201404_x_at	PSMB2	proteasome (prosome, macropain) subunit, beta type, 2	0.397164	0.00267906	0.147393	0.599317	0.236749	0.0818084	-0.0304659	0.472381
201405_s_at	COPS6	COP9 constitutive photomorphogenic homolog subunit 6 (Arabidopsis)	0.129742	0.345123	-0.140392	0.381899	0.118299	0.389676	-0.151766	0.371928
201406_at	RPL36A	ribosomal protein L36a	-0.326014	0.0151398	-0.544243	-0.06646	-0.343761	0.0101793	-0.558159	-0.0863328
201407_s_at	PPP1CB	protein phosphatase 1, catalytic subunit, beta isozyme	-0.085471	0.534963	-0.342995	0.184003	-0.0683623	0.619948	-0.32772	0.200577
201408_at	PPP1CB	protein phosphatase 1, catalytic subunit, beta isozyme	-0.218421	0.109143	-0.457227	0.0497649	-0.151121	0.270749	-0.400371	0.11895
201409_s_at	PPP1CB	protein phosphatase 1, catalytic subunit, beta isozyme	-0.195779	0.152004	-0.438314	0.073332	-0.173089	0.206324	-0.419143	0.0966516
201410_at	PLEKHB2	pleckstrin homology domain containing, family B (evectins) member 2	-0.227977	0.0941287	-0.465145	0.0397281	-0.274504	0.0425439	-0.503162	-0.00992508
201411_s_at	PLEKHB2	pleckstrin homology domain containing, family B (evectins) member 2	-0.0896183	0.515258	-0.346678	0.179962	0.0232101	0.866426	-0.243592	0.286746
201412_at	LRP10	low density lipoprotein receptor-related protein 10	0.101706	0.45999	-0.168133	0.357365	0.257644	0.0575581	-0.00821971	0.489488
201413_at	HSD17B4	hydroxysteroid (17-beta) dehydrogenase 4	-0.0628234	0.648635	-0.322746	0.20591	-0.195905	0.151734	-0.438421	0.0732012
201414_s_at	NAP1L4	nucleosome assembly protein 1-like 4	-0.151558	0.269349	-0.400746	0.118509	-0.171108	0.211643	-0.417459	0.0986729
201415_at	GSS	glutathione synthetase	-0.0530047	0.70073	-0.313893	0.215325	-0.259515	0.0557059	-0.491011	0.00621488
201416_at	SOX4	SRY (sex determining region Y)-box 4	-0.00992526	0.942667	-0.274504	0.256051	-0.0532382	0.699474	-0.314104	0.215102
201417_at	SOX4	SRY (sex determining region Y)-box 4	-0.0440294	0.749586	-0.30576	0.223888	-0.0042031	0.975704	-0.269205	0.26139
201418_s_at	SOX4	SRY (sex determining region Y)-box 4	0.039133	0.77667	-0.228542	0.301307	-0.0388804	0.778075	-0.301077	0.228781
201419_at	BAP1	BRCA1 associated protein-1 (ubiquitin carboxy-terminal hydrolase)	-0.130587	0.341963	-0.382633	0.139549	-0.00640026	0.963011	-0.271242	0.259342
201420_s_at	WDR77	WD repeat domain 77	0.0653484	0.635491	-0.203481	0.325015	0.0802378	0.560343	-0.189089	0.338337
201421_s_at	WDR77	WD repeat domain 77	0.00296925	0.982835	-0.262539	0.26806	-0.068856	0.617417	-0.328163	0.200101
201422_at	IFI30	interferon, gamma-inducible protein 30	-0.229264	0.0922346	-0.466209	0.0383713	-0.082516	0.549225	-0.340367	0.186877
201423_s_at	CUL4A	cullin 4A	0.0525181	0.70335	-0.21579	0.313453	0.0309649	0.82243	-0.236278	0.293853
201424_s_at	CUL4A	cullin 4A	-0.0402479	0.770479	-0.302322	0.227483	-0.123908	0.367427	-0.376823	0.146199
201425_at	ALDH2	aldehyde dehydrogenase 2 family (mitochondrial)	-0.140943	0.304708	-0.391602	0.129189	-0.250722	0.064847	-0.483841	0.0156182
201426_s_at	VIM	vimentin	0.269014	0.0470316	0.00399759	0.498722	0.446255	0.000638083	0.205254	0.636232
201427_s_at	SEPP1	selenoprotein P, plasma, 1	-0.483796	0.00018255	-0.663886	-0.250668	-0.484846	0.000175898	-0.664653	-0.251953
201428_at	CLDN4	claudin 4	-0.396165	0.00275249	-0.598556	-0.146232	-0.400886	0.00242064	-0.602146	-0.151721
201429_s_at	RPL37A	ribosomal protein L37a	-0.00941742	0.945596	-0.274035	0.256525	-0.112979	0.411495	-0.367273	0.157029
201430_s_at	DPYSL3	dihydropyrimidinase-like 3	0.262271	0.0530651	-0.00325721	0.493252	0.487499	0.000160067	0.255204	0.666588
201431_s_at	DPYSL3	dihydropyrimidinase-like 3	0.276873	0.0407192	0.0124885	0.505075	0.497976	0.000109455	0.268093	0.674206
201432_at	CAT	catalase	-0.0862197	0.531379	-0.343661	0.183274	-0.259426	0.0557932	-0.490938	0.00631064
201433_s_at	PTDSS1	phosphatidylserine synthase 1	0.133276	0.332028	-0.136865	0.384966	0.0169646	0.902161	-0.24946	0.281002
201434_at	TTC1	tetratricopeptide repeat domain 1	-0.187252	0.171017	-0.431136	0.0821301	-0.186308	0.173223	-0.430339	0.0831014
201435_s_at	EIF4E	eukaryotic translation initiation factor 4E	-0.0847027	0.538654	-0.342312	0.184751	-0.0358256	0.795118	-0.298292	0.231678
201436_at	EIF4E	eukaryotic translation initiation factor 4E	-0.233392	0.0863646	-0.469615	0.0340165	-0.228664	0.0931135	-0.465714	0.0390037
201437_s_at	EIF4E	eukaryotic translation initiation factor 4E	-0.0766569	0.57803	-0.335143	0.192561	-0.195523	0.15255	-0.438099	0.0735964
201438_at	COL6A3	collagen, type VI, alpha 3	0.354913	0.00784161	0.0989258	0.566841	0.644114	1.12252e-07	0.456888	0.776691
201439_at	GBF1	golgi brefeldin A resistant guanine nucleotide exchange factor 1	0.219252	0.107768	-0.0488938	0.457918	0.311646	0.0205501	0.0505208	0.532888
201440_at	DDX23	DEAD (Asp-Glu-Ala-Asp) box polypeptide 23	-0.0740458	0.591086	-0.33281	0.195088	0.0064856	0.962518	-0.259262	0.271321
201441_at	COX6B1	cytochrome c oxidase subunit VIb polypeptide 1 (ubiquitous)	-0.27188	0.0446428	-0.501042	-0.00708971	-0.318304	0.0178679	-0.53816	-0.0578905
201442_s_at	ATP6AP2	ATPase, H+ transporting, lysosomal accessory protein 2	-0.0524212	0.703873	-0.313365	0.215883	-0.11862	0.388383	-0.372208	0.151448
201443_s_at	ATP6AP2	ATPase, H+ transporting, lysosomal accessory protein 2	-0.0508432	0.712395	-0.311937	0.217391	-0.0844947	0.539655	-0.342127	0.184953
201444_s_at	ATP6AP2	ATPase, H+ transporting, lysosomal accessory protein 2	-0.00580092	0.966472	-0.270686	0.259901	0.110883	0.420283	-0.159099	0.365434
201445_at	CNN3	calponin 3, acidic	0.171534	0.21049	-0.0982381	0.417822	0.270299	0.0459482	0.00538308	0.499762
201446_s_at	TIA1	TIA1 cytotoxic granule-associated RNA binding protein	-0.0925372	0.501612	-0.349264	0.177113	0.00737315	0.957393	-0.258434	0.272143
201447_at	TIA1	TIA1 cytotoxic granule-associated RNA binding protein	0.0168863	0.902611	-0.249533	0.28093	0.0926672	0.501009	-0.176986	0.34938
201448_at	TIA1	TIA1 cytotoxic granule-associated RNA binding protein	-0.0732659	0.59501	-0.332112	0.195843	0.0143981	0.916906	-0.251866	0.278636
201449_at	TIA1	TIA1 cytotoxic granule-associated RNA binding protein	-0.267958	0.0479374	-0.497867	-0.00285993	-0.218607	0.108834	-0.457382	0.0495695
201450_s_at	TIA1	TIA1 cytotoxic granule-associated RNA binding protein	-0.00656849	0.962039	-0.271397	0.259185	0.113107	0.410962	-0.156903	0.367385
201451_x_at	RHEB	Ras homolog enriched in brain	-0.117191	0.394165	-0.370959	0.152864	-0.234563	0.0847527	-0.470581	0.0327783
201452_at	RHEB	Ras homolog enriched in brain	0.0922956	0.502734	-0.177349	0.349051	0.101633	0.460312	-0.168204	0.357301
201453_x_at	RHEB	Ras homolog enriched in brain	-0.0200398	0.884537	-0.283833	0.246573	0.0388191	0.778416	-0.228839	0.301021
201454_s_at	NPEPPS	aminopeptidase puromycin sensitive	0.0196495	0.886771	-0.24694	0.283474	0.0843113	0.540539	-0.185132	0.341964
201455_s_at	NPEPPS	aminopeptidase puromycin sensitive	-0.0862062	0.531443	-0.343649	0.183288	0.0292951	0.831862	-0.237855	0.292325
201456_s_at	BUB3	budding uninhibited by benzimidazoles 3 homolog (yeast)	-0.103995	0.449897	-0.359382	0.165883	-0.112851	0.412029	-0.36716	0.157156
201457_x_at	BUB3	budding uninhibited by benzimidazoles 3 homolog (yeast)	0.00839938	0.951469	-0.257476	0.273093	0.0498583	0.717732	-0.218331	0.311046
201458_s_at	BUB3	budding uninhibited by benzimidazoles 3 homolog (yeast)	-0.0900799	0.513087	-0.347087	0.179512	-0.0985891	0.473924	-0.354616	0.17119
201459_at	RUVBL2	RuvB-like 2 (E. coli)	0.014748	0.914894	-0.251538	0.278958	-0.0353153	0.797974	-0.297827	0.232162
201460_at	MAPKAPK2	mitogen-activated protein kinase-activated protein kinase 2	0.0935209	0.497055	-0.176151	0.350135	0.14961	0.275623	-0.120473	0.399072
201461_s_at	MAPKAPK2	mitogen-activated protein kinase-activated protein kinase 2	0.180036	0.188411	-0.0895423	0.425037	0.154605	0.259728	-0.115432	0.403362
201462_at	SCRN1	secernin 1	0.152297	0.266994	-0.117763	0.401381	0.23787	0.0803314	-0.02928	0.473303
201463_s_at	TALDO1	transaldolase 1	0.173458	0.205342	-0.0962743	0.419457	0.0376082	0.78516	-0.229988	0.299918
201464_x_at	JUN	jun proto-oncogene	0.171036	0.211839	-0.098747	0.417398	0.0929658	0.499624	-0.176694	0.349644
201465_s_at	JUN	jun proto-oncogene	0.207417	0.128638	-0.0612554	0.448063	0.0823227	0.550164	-0.187065	0.340195
201466_s_at	JUN	jun proto-oncogene	0.157879	0.249648	-0.112119	0.406168	0.005466	0.968407	-0.260213	0.270376
201467_s_at	NQO1	NAD(P)H dehydrogenase, quinone 1	-0.0549741	0.690162	-0.315672	0.213441	-0.0414383	0.763883	-0.303405	0.226352
201468_s_at	NQO1	NAD(P)H dehydrogenase, quinone 1	-0.132843	0.333615	-0.384591	0.137297	-0.163925	0.23174	-0.411338	0.105986
201469_s_at	SHC1	SHC (Src homology 2 domain containing) transforming protein 1	0.591131	2.0165e-06	0.386433	0.740328	0.506447	7.97642e-05	0.278575	0.680338
201470_at	GSTO1	glutathione S-transferase omega 1	-0.00147174	0.991492	-0.266669	0.263933	-0.03266	0.812879	-0.295402	0.234675
201471_s_at	SQSTM1	sequestosome 1	0.111808	0.416392	-0.158186	0.366246	0.0830902	0.546439	-0.186319	0.340878
201472_at	VBP1	von Hippel-Lindau binding protein 1	-0.146736	0.285056	-0.396599	0.123368	-0.275614	0.041681	-0.504058	-0.0111254
201473_at	JUNB	jun B proto-oncogene	-0.117416	0.39325	-0.371156	0.152641	0.0433833	0.753143	-0.224502	0.305173
201474_s_at	ITGA3	integrin, alpha 3 (antigen CD49C, alpha 3 subunit of VLA-3 receptor)	0.185084	0.176116	-0.0843606	0.429305	0.299918	0.0261048	0.0376086	0.523561
201475_x_at	MARS	methionyl-tRNA synthetase	0.0873683	0.525903	-0.182156	0.344681	0.165523	0.227159	-0.104362	0.412702
201476_s_at	RRM1	ribonucleotide reductase M1	0.201076	0.141008	-0.0678453	0.442758	0.184089	0.178492	-0.0853831	0.428465
201477_s_at	RRM1	ribonucleotide reductase M1	0.0962278	0.484629	-0.173503	0.35253	-0.0533499	0.698874	-0.314204	0.214995
201478_s_at	DKC1	dyskeratosis congenita 1, dyskerin	-0.078106	0.570842	-0.336436	0.191157	-0.0722548	0.600116	-0.331208	0.19682
201479_at	DKC1	dyskeratosis congenita 1, dyskerin	-0.130342	0.342876	-0.38242	0.139793	-0.212219	0.11983	-0.452069	0.0562494
201480_s_at	SUPT5H	suppressor of Ty 5 homolog (S. cerevisiae)	0.138503	0.313243	-0.131636	0.389493	0.0890158	0.518097	-0.18055	0.346143
201481_s_at	PYGB	phosphorylase, glycogen; brain	-0.104482	0.447767	-0.35981	0.165405	-0.0736819	0.592915	-0.332484	0.19544
201482_at	QSOX1	quiescin Q6 sulfhydryl oxidase 1	0.264879	0.050661	-0.000454564	0.49537	0.303912	0.0240863	0.0419963	0.526743
201483_s_at	SUPT4H1	suppressor of Ty 4 homolog 1 (S. cerevisiae)	-0.164422	0.23031	-0.411762	0.105481	-0.0945548	0.49229	-0.35105	0.175141
201484_at	SUPT4H1	suppressor of Ty 4 homolog 1 (S. cerevisiae)	0.0202284	0.883458	-0.246396	0.284006	0.102633	0.455889	-0.167223	0.358182
201485_s_at	RCN2	reticulocalbin 2, EF-hand calcium binding domain	0.0827062	0.548302	-0.186692	0.340536	0.140383	0.306655	-0.129752	0.391118
201486_at	RCN2	reticulocalbin 2, EF-hand calcium binding domain	0.0450512	0.74397	-0.222915	0.306687	0.0392766	0.775872	-0.228405	0.301437
201487_at	CTSC	cathepsin C	0.0375085	0.785717	-0.230083	0.299827	0.116128	0.398497	-0.153916	0.37003
201488_x_at	KHDRBS1	KH domain containing, RNA binding, signal transduction associated 1	0.119317	0.385582	-0.150757	0.372817	0.0675243	0.624253	-0.201385	0.326969
201489_at	PPIF	peptidylprolyl isomerase F	-0.00992169	0.942687	-0.274501	0.256054	-0.0382715	0.781464	-0.300522	0.229359
201490_s_at	PPIF	peptidylprolyl isomerase F	0.0403857	0.769715	-0.227352	0.302447	0.160705	0.241165	-0.109255	0.408586
201491_at	AHSA1	AHA1, activator of heat shock 90kDa protein ATPase homolog 1 (yeast)	-0.106612	0.438515	-0.361683	0.163309	0.0482599	0.726423	-0.219857	0.309598
201492_s_at	RPL41	ribosomal protein L41	0.0136365	0.921287	-0.252579	0.277933	-0.0894015	0.516279	-0.346485	0.180174
201493_s_at	PUM2	pumilio homolog 2 (Drosophila)	-0.202212	0.138728	-0.44371	0.0666658	-0.202496	0.138164	-0.443948	0.0663718
201494_at	PRCP	prolylcarboxypeptidase (angiotensinase C)	0.0972188	0.48012	-0.172533	0.353405	0.0718389	0.602221	-0.197222	0.330835
201495_x_at	MYH11	myosin, heavy chain 11, smooth muscle	0.109488	0.42619	-0.160476	0.36421	0.214915	0.115091	-0.0534337	0.454313
201496_x_at	MYH11	myosin, heavy chain 11, smooth muscle	0.12515	0.362609	-0.144965	0.377904	0.331176	0.0135195	0.0722192	0.548303
201497_x_at	MYH11	myosin, heavy chain 11, smooth muscle	0.0885116	0.52048	-0.181041	0.345696	0.278399	0.0395787	0.0141412	0.506305
201498_at	USP7	ubiquitin specific peptidase 7 (herpes virus-associated)	-0.0321644	0.815669	-0.294949	0.235144	-0.241941	0.0751395	-0.476648	0.0249632
201499_s_at	USP7	ubiquitin specific peptidase 7 (herpes virus-associated)	-0.00575222	0.966754	-0.270641	0.259946	-0.160961	0.240406	-0.408805	0.108996
201500_s_at	PPP1R11	protein phosphatase 1, regulatory (inhibitor) subunit 11	-0.259434	0.0557848	-0.490945	0.00630152	-0.107098	0.436417	-0.362111	0.16283
201501_s_at	GRSF1	G-rich RNA sequence binding factor 1	-0.0293478	0.831564	-0.292373	0.237806	-0.167474	0.221654	-0.414365	0.102377
201502_s_at	NFKBIA	nuclear factor of kappa light polypeptide gene enhancer in B-cells inhibitor, al	-0.187112	0.171342	-0.431018	0.0822739	-0.0175216	0.898965	-0.281515	0.248937
201503_at	G3BP1	GTPase activating protein (SH3 domain) binding protein 1	-0.0406414	0.768297	-0.30268	0.227109	-0.180887	0.186297	-0.425757	0.08867
201504_s_at	TSN	translin	-0.0168888	0.902596	-0.280932	0.249531	-0.00352915	0.979599	-0.26858	0.262018
201505_at	LAMB1	laminin, beta 1	0.334973	0.0124246	0.0764667	0.551283	0.479708	0.000210691	0.245672	0.660899
201506_at	TGFBI	transforming growth factor, beta-induced, 68kDa	0.29603	0.0282044	0.0333467	0.520456	0.238504	0.0795042	-0.0286079	0.473824
201507_at	PFDN1	prefoldin subunit 1	0.00504683	0.970829	-0.260604	0.269987	0.130922	0.340716	-0.139215	0.382923
201508_at	IGFBP4	insulin-like growth factor binding protein 4	0.232639	0.087413	-0.0348117	0.468994	0.301576	0.0252503	0.0394286	0.524883
201509_at	IDH3B	isocitrate dehydrogenase 3 (NAD+) beta	-0.122879	0.371454	-0.375925	0.147223	-0.25157	0.0639169	-0.484533	0.0147141
201510_at	ELF3	E74-like factor 3 (ets domain transcription factor, epithelial-specific )	-0.344756	0.00994861	-0.558936	-0.0874535	-0.478251	0.000221633	-0.659833	-0.243895
201511_at	AAMP	angio-associated, migratory cell protein	-0.0728889	0.596912	-0.331775	0.196207	-0.0199941	0.884799	-0.283791	0.246616
201512_s_at	TOMM70A	translocase of outer mitochondrial membrane 70 homolog A (S. cerevisiae)	-0.0653313	0.63558	-0.325	0.203498	-0.0801752	0.56065	-0.338282	0.18915
201513_at	TSN	translin	-0.136594	0.320023	-0.387841	0.133547	-0.295307	0.0286095	-0.519879	-0.0325562
201514_s_at	G3BP1	GTPase activating protein (SH3 domain) binding protein 1	0.108433	0.430688	-0.161516	0.363284	0.100224	0.466585	-0.169587	0.356059
201515_s_at	TSN	translin	-0.20885	0.125961	-0.449259	0.0597632	-0.293686	0.029537	-0.518582	-0.0307824
201516_at	SRM	spermidine synthase	0.269035	0.0470139	0.00402003	0.498739	0.398528	0.00258164	0.148978	0.600354
201517_at	NCBP2	nuclear cap binding protein subunit 2, 20kDa	-0.0249377	0.856585	-0.288332	0.241965	-0.0122886	0.929046	-0.276688	0.253841
201518_at	CBX1	chromobox homolog 1	0.123161	0.370346	-0.146942	0.376172	0.180457	0.187363	-0.089111	0.425393
201519_at	TOMM70A	translocase of outer mitochondrial membrane 70 homolog A (S. cerevisiae)	-0.0628245	0.648629	-0.322747	0.205909	-0.215174	0.114643	-0.454529	0.0531624
201520_s_at	GRSF1	G-rich RNA sequence binding factor 1	-0.00988191	0.942917	-0.274464	0.256091	-0.0733445	0.594614	-0.332183	0.195767
201521_s_at	NCBP2	nuclear cap binding protein subunit 2, 20kDa	0.121224	0.377977	-0.148866	0.374482	0.0243964	0.859666	-0.242475	0.287835
201522_x_at	SNRPN /// SNURF	small nuclear ribonucleoprotein polypeptide N /// SNRPN upstream reading frame	0.223368	0.101156	-0.0445754	0.461331	0.394685	0.00286449	0.144516	0.59743
201523_x_at	UBE2N	ubiquitin-conjugating enzyme E2N (UBC13 homolog, yeast)	0.0068637	0.960334	-0.25891	0.271671	0.101215	0.462168	-0.168615	0.356932
201524_x_at	UBE2N	ubiquitin-conjugating enzyme E2N (UBC13 homolog, yeast)	0.071	0.606479	-0.198032	0.330084	0.00481346	0.972177	-0.260821	0.269771
201525_at	APOD	apolipoprotein D	0.0650534	0.637021	-0.203765	0.32475	0.267183	0.0486122	0.00202419	0.497238
201526_at	ARF5	ADP-ribosylation factor 5	-0.159422	0.244991	-0.407489	0.110556	-0.00346606	0.979964	-0.268521	0.262077
201527_at	ATP6V1F	ATPase, H+ transporting, lysosomal 14kDa, V1 subunit F	-0.0550229	0.6899	-0.315716	0.213394	0.0835331	0.544296	-0.185888	0.341272
201528_at	RPA1	replication protein A1, 70kDa	-0.0739922	0.591355	-0.332762	0.19514	-0.0973426	0.479559	-0.353515	0.172412
201529_s_at	RPA1	replication protein A1, 70kDa	0.0372658	0.78707	-0.230313	0.299606	0.108536	0.430248	-0.161414	0.363374
201530_x_at	EIF4A1	eukaryotic translation initiation factor 4A1	0.02648	0.847817	-0.240511	0.289746	0.100233	0.466544	-0.169578	0.356067
201531_at	ZFP36	zinc finger protein 36, C3H type, homolog (mouse)	-0.0726122	0.598309	-0.331527	0.196475	0.0481204	0.727183	-0.21999	0.309471
201532_at	PSMA3	proteasome (prosome, macropain) subunit, alpha type, 3	-0.128597	0.349433	-0.380904	0.141533	-0.0844209	0.54001	-0.342062	0.185025
201533_at	CTNNB1	catenin (cadherin-associated protein), beta 1, 88kDa	-0.0946864	0.491685	-0.351167	0.175012	-0.10766	0.434	-0.362605	0.162277
201534_s_at	UBL3	ubiquitin-like 3	-0.138931	0.311735	-0.389863	0.131207	-0.150127	0.273948	-0.399517	0.119952
201535_at	UBL3	ubiquitin-like 3	-0.0165669	0.904444	-0.280635	0.249833	-0.038575	0.779774	-0.300798	0.229071
201536_at	DUSP3	dual specificity phosphatase 3	0.107075	0.436516	-0.162853	0.362091	0.141679	0.302166	-0.128451	0.392237
201537_s_at	DUSP3	dual specificity phosphatase 3	0.289475	0.0320634	0.0261836	0.515209	0.270075	0.0461356	0.00514143	0.499581
201538_s_at	DUSP3	dual specificity phosphatase 3	0.456019	0.000467161	0.216966	0.643472	0.37257	0.0050911	0.119034	0.580494
201539_s_at	FHL1	four and a half LIM domains 1	0.194664	0.154396	-0.0744843	0.437378	0.276783	0.0407873	0.0123912	0.505002
201540_at	FHL1	four and a half LIM domains 1	0.15178	0.268642	-0.118285	0.400937	0.270641	0.0456633	0.00575206	0.500039
201541_s_at	ZNHIT1	zinc finger, HIT-type containing 1	-0.0711586	0.605673	-0.330226	0.197879	-0.133348	0.331766	-0.385028	0.136793
201542_at	SAR1A	SAR1 homolog A (S. cerevisiae)	0.211969	0.120278	-0.056511	0.45186	0.210378	0.123152	-0.0581708	0.450534
201543_s_at	SAR1A	SAR1 homolog A (S. cerevisiae)	0.201307	0.140543	-0.0676059	0.442952	0.193815	0.156236	-0.0753614	0.436664
201544_x_at	PABPN1	poly(A) binding protein, nuclear 1	-0.0316947	0.818315	-0.29452	0.235588	0.124178	0.36638	-0.145932	0.377057
201545_s_at	PABPN1	poly(A) binding protein, nuclear 1	-0.187791	0.169765	-0.431591	0.0815746	0.0451918	0.743199	-0.222781	0.306815
201546_at	TRIP12	thyroid hormone receptor interactor 12	-0.0377868	0.784165	-0.30008	0.229819	-0.0325013	0.813773	-0.295257	0.234825
201547_at	KDM5B	lysine (K)-specific demethylase 5B	-0.00864723	0.950039	-0.273322	0.257245	-0.0299427	0.828201	-0.292918	0.237244
201548_s_at	KDM5B	lysine (K)-specific demethylase 5B	-0.0294392	0.831047	-0.292457	0.237719	0.0469898	0.733352	-0.221068	0.308446
201549_x_at	KDM5B	lysine (K)-specific demethylase 5B	-0.174396	0.202863	-0.420254	0.0953155	-0.0895674	0.515498	-0.346632	0.180012
201550_x_at	ACTG1	actin, gamma 1	0.145397	0.289523	-0.124715	0.395445	0.110098	0.423602	-0.159874	0.364746
201551_s_at	LAMP1	lysosomal-associated membrane protein 1	0.166569	0.224196	-0.103298	0.413594	0.303532	0.0242725	0.0415783	0.526441
201552_at	LAMP1	lysosomal-associated membrane protein 1	0.108855	0.428886	-0.1611	0.363654	0.178543	0.192165	-0.0910731	0.423771
201553_s_at	LAMP1	lysosomal-associated membrane protein 1	0.288423	0.0327215	0.0250372	0.514366	0.160305	0.242352	-0.10966	0.408245
201554_x_at	GYG1	glycogenin 1	0.0884577	0.520735	-0.181094	0.345648	0.230115	0.0910001	-0.0374747	0.466912
201555_at	MCM3	minichromosome maintenance complex component 3	-0.0842128	0.541013	-0.341876	0.185227	-0.0743204	0.589706	-0.333055	0.194823
201556_s_at	VAMP2	vesicle-associated membrane protein 2 (synaptobrevin 2)	0.162158	0.236881	-0.107781	0.409828	0.288074	0.0329428	0.0246562	0.514086
201557_at	VAMP2	vesicle-associated membrane protein 2 (synaptobrevin 2)	0.145964	0.287628	-0.124146	0.395933	0.226261	0.0966983	-0.0415338	0.463727
201558_at	RAE1	RAE1 RNA export 1 homolog (S. pombe)	0.0636486	0.644327	-0.205117	0.323488	-0.102429	0.456788	-0.358002	0.167422
201559_s_at	CLIC4	chloride intracellular channel 4	0.437726	0.000831605	0.195079	0.62988	0.547668	1.50827e-05	0.330367	0.709833
201560_at	CLIC4	chloride intracellular channel 4	0.189847	0.165055	-0.0794565	0.433324	0.365645	0.00604794	0.111122	0.575153
201561_s_at	CLSTN1	calsyntenin 1	0.309865	0.0213227	0.0485547	0.531475	0.422887	0.00129747	0.177499	0.618768
201562_s_at	SORD	sorbitol dehydrogenase	-0.0963282	0.484171	-0.352618	0.173405	-0.308994	0.0217093	-0.530784	-0.0475943
201563_at	SORD	sorbitol dehydrogenase	-0.187378	0.170724	-0.431242	0.0820003	-0.414704	0.00164418	-0.612606	-0.167872
201564_s_at	FSCN1	fascin homolog 1, actin-bundling protein (Strongylocentrotus purpuratus)	0.469174	0.000302352	0.232857	0.653174	0.567593	6.21231e-06	0.355881	0.723889
201565_s_at	ID2	inhibitor of DNA binding 2, dominant negative helix-loop-helix protein	-0.270162	0.0460627	-0.499651	-0.00523529	-0.167786	0.22078	-0.414631	0.102059
201566_x_at	ID2	inhibitor of DNA binding 2, dominant negative helix-loop-helix protein	-0.267101	0.0486839	-0.497172	-0.00193589	-0.185834	0.174339	-0.429939	0.0835887
201567_s_at	GOLGA4	golgin A4	-0.0939988	0.49485	-0.350558	0.175684	-0.0357512	0.795534	-0.298224	0.231749
201568_at	UQCRQ	ubiquinol-cytochrome c reductase, complex III subunit VII, 9.5kDa	-0.213142	0.118192	-0.452837	0.0552863	-0.318412	0.017827	-0.538245	-0.0580102
201569_s_at	SAMM50	sorting and assembly machinery component 50 homolog (S. cerevisiae)	-0.0567381	0.680744	-0.317264	0.211751	-0.120975	0.378966	-0.374265	0.149113
201570_at	SAMM50	sorting and assembly machinery component 50 homolog (S. cerevisiae)	-0.00503302	0.970909	-0.269974	0.260617	0.0227799	0.86888	-0.243997	0.286351
201571_s_at	DCTD	dCMP deaminase	0.0961566	0.484954	-0.173573	0.352467	0.115256	0.402074	-0.154779	0.369266
201572_x_at	DCTD	dCMP deaminase	0.00286977	0.98341	-0.262632	0.267968	0.030977	0.822361	-0.236266	0.293864
201573_s_at	ETF1	eukaryotic translation termination factor 1	0.0155217	0.910447	-0.250813	0.279672	0.0647911	0.638383	-0.204018	0.324515
201574_at	ETF1	eukaryotic translation termination factor 1	-0.0824673	0.549461	-0.340323	0.186924	-0.0385415	0.779961	-0.300768	0.229103
201575_at	SNW1	SNW domain containing 1	-0.0132366	0.923589	-0.277564	0.252954	-0.0865789	0.529663	-0.34398	0.182925
201576_s_at	GLB1	galactosidase, beta 1	0.0237897	0.863122	-0.243046	0.287278	0.0289016	0.834089	-0.238227	0.291965
201577_at	NME1	non-metastatic cells 1, protein (NM23A) expressed in	0.0281207	0.83851	-0.238964	0.29125	-0.000258144	0.998508	-0.265542	0.265062
201578_at	PODXL	podocalyxin-like	-0.243707	0.0729713	-0.478097	0.0230872	0.0305698	0.824659	-0.236651	0.293491
201579_at	FAT1	FAT tumor suppressor homolog 1 (Drosophila)	0.184075	0.178525	-0.0853971	0.428453	0.094017	0.494766	-0.175666	0.350574
201580_s_at	TMX4	thioredoxin-related transmembrane protein 4	-0.115916	0.399366	-0.369844	0.154126	0.0149258	0.913872	-0.251371	0.279122
201581_at	TMX4	thioredoxin-related transmembrane protein 4	0.0363655	0.792099	-0.231167	0.298785	0.111166	0.41909	-0.15882	0.365683
201582_at	SEC23B	Sec23 homolog B (S. cerevisiae)	-0.387182	0.00349694	-0.591704	-0.135833	-0.479185	0.000214558	-0.660516	-0.245034
201583_s_at	SEC23B	Sec23 homolog B (S. cerevisiae)	-0.178753	0.191632	-0.42395	0.0908572	-0.146719	0.285113	-0.396584	0.123385
201584_s_at	DDX39	DEAD (Asp-Glu-Ala-Asp) box polypeptide 39	-0.0604876	0.660889	-0.320644	0.208155	-0.0545225	0.69258	-0.315264	0.213873
201585_s_at	SFPQ	splicing factor proline/glutamine-rich	0.0776154	0.573271	-0.191632	0.335999	0.0253956	0.85398	-0.241534	0.288752
201586_s_at	SFPQ	splicing factor proline/glutamine-rich	-0.0592866	0.667224	-0.319562	0.209307	-0.127583	0.35328	-0.380021	0.142544
201587_s_at	IRAK1	interleukin-1 receptor-associated kinase 1	-0.0167076	0.903636	-0.280765	0.249701	-0.0966442	0.482732	-0.352898	0.173096
201588_at	TXNL1	thioredoxin-like 1	-0.113153	0.410771	-0.367425	0.156858	-0.150448	0.272911	-0.399793	0.119628
201589_at	SMC1A	structural maintenance of chromosomes 1A	-0.00461948	0.973298	-0.269591	0.261002	-0.104372	0.448247	-0.359714	0.165513
201590_x_at	ANXA2	annexin A2	0.0810567	0.556334	-0.188294	0.339067	0.122062	0.374666	-0.148034	0.375213
201591_s_at	NISCH	nischarin	0.294867	0.0288589	0.0320745	0.519527	0.320196	0.0171622	0.0599907	0.539655
201592_at	EIF3H	eukaryotic translation initiation factor 3, subunit H	-0.152773	0.265482	-0.40179	0.117282	-0.200787	0.141593	-0.442516	0.0681453
201593_s_at	ZC3H15	zinc finger CCCH-type containing 15	-0.188615	0.167867	-0.432285	0.0807265	-0.210889	0.122222	-0.45096	0.0576371
201594_s_at	PPP4R1	protein phosphatase 4, regulatory subunit 1	0.154981	0.258554	-0.115051	0.403685	0.238245	0.0798414	-0.0288825	0.473611
201595_s_at	ZC3H15	zinc finger CCCH-type containing 15	-0.290487	0.03144	-0.516021	-0.0272885	-0.282083	0.0369321	-0.509272	-0.0181388
201596_x_at	KRT18	keratin 18	-0.281736	0.0371749	-0.508993	-0.0177621	-0.304958	0.0235802	-0.527575	-0.0431465
201597_at	COX7A2	cytochrome c oxidase subunit VIIa polypeptide 2 (liver)	-0.293528	0.0296284	-0.518456	-0.0306101	-0.403364	0.00226114	-0.604027	-0.154607
201598_s_at	INPPL1	inositol polyphosphate phosphatase-like 1	0.236589	0.0820218	-0.0306358	0.472249	0.249533	0.066171	-0.0168866	0.482868
201599_at	OAT	ornithine aminotransferase	0.0177458	0.897679	-0.248727	0.281721	0.173613	0.204932	-0.0961162	0.419588
201600_at	PHB2	prohibitin 2	-0.115918	0.399358	-0.369846	0.154124	-0.123426	0.36931	-0.376402	0.146679
201601_x_at	IFITM1	interferon induced transmembrane protein 1 (9-27)	-0.0836119	0.543915	-0.341342	0.185812	-0.03447	0.802712	-0.297055	0.232962
201602_s_at	PPP1R12A	protein phosphatase 1, regulatory (inhibitor) subunit 12A	0.116535	0.396835	-0.153513	0.370386	0.212726	0.118929	-0.0557209	0.45249
201603_at	PPP1R12A	protein phosphatase 1, regulatory (inhibitor) subunit 12A	-0.00660049	0.961854	-0.271427	0.259155	0.161833	0.237834	-0.108111	0.409551
201604_s_at	PPP1R12A	protein phosphatase 1, regulatory (inhibitor) subunit 12A	0.0182922	0.894547	-0.248214	0.282224	0.264263	0.0512209	-0.0011171	0.49487
201605_x_at	CNN2	calponin 2	0.38988	0.00325657	0.138951	0.593765	0.380342	0.0041779	0.127951	0.586466
201606_s_at	PWP1	PWP1 homolog (S. cerevisiae)	0.148842	0.278125	-0.121248	0.398411	0.124202	0.366283	-0.145907	0.377079
201607_at	PWP1	PWP1 homolog (S. cerevisiae)	-0.108837	0.428962	-0.363639	0.161117	-0.127753	0.35263	-0.38017	0.142374
201608_s_at	PWP1	PWP1 homolog (S. cerevisiae)	0.11551	0.401031	-0.154528	0.369488	0.0556941	0.686312	-0.212751	0.316322
201609_x_at	ICMT	isoprenylcysteine carboxyl methyltransferase	0.118056	0.39066	-0.152007	0.371715	0.18275	0.181727	-0.0867585	0.427333
201610_at	ICMT	isoprenylcysteine carboxyl methyltransferase	-0.079033	0.566265	-0.337263	0.190258	-0.119683	0.384116	-0.373137	0.150395
201611_s_at	ICMT	isoprenylcysteine carboxyl methyltransferase	0.103393	0.452542	-0.166476	0.358851	0.279778	0.0385702	0.0156368	0.507416
201612_at	ALDH9A1	aldehyde dehydrogenase 9 family, member A1	-0.0444602	0.747216	-0.306151	0.223478	-0.250665	0.064911	-0.483793	0.01568
201613_s_at	AP1G2	adaptor-related protein complex 1, gamma 2 subunit	-0.252674	0.0627205	-0.485435	0.0135349	-0.251793	0.0636732	-0.484716	0.0144754
201614_s_at	RUVBL1	RuvB-like 1 (E. coli)	0.0153185	0.911615	-0.251003	0.279484	0.0563124	0.683013	-0.212159	0.31688
201615_x_at	CALD1	caldesmon 1	0.366103	0.00598002	0.111645	0.575507	0.539619	2.1243e-05	0.320151	0.704118
201616_s_at	CALD1	caldesmon 1	0.304631	0.0237374	0.0427868	0.527315	0.500124	0.000101095	0.270746	0.675763
201617_x_at	CALD1	caldesmon 1	0.303353	0.0243606	0.0413817	0.526298	0.512481	6.33431e-05	0.286074	0.684691
201618_x_at	GPAA1	glycosylphosphatidylinositol anchor attachment protein 1 homolog (yeast)	0.330515	0.013718	0.0714816	0.547784	0.294883	0.0288497	0.0320921	0.51954
201619_at	PRDX3	peroxiredoxin 3	-0.058109	0.673459	-0.318501	0.210437	-0.116174	0.398309	-0.37007	0.15387
201620_at	MBTPS1	membrane-bound transcription factor peptidase, site 1	-0.0397761	0.773097	-0.301892	0.227931	-0.0197674	0.886096	-0.283582	0.246829
201621_at	NBL1	neuroblastoma, suppression of tumorigenicity 1	-0.204526	0.134173	-0.445646	0.0642631	0.0086204	0.950194	-0.25727	0.273297
201622_at	SND1	staphylococcal nuclease and tudor domain containing 1	0.18045	0.187381	-0.0891184	0.425387	0.0817984	0.552716	-0.187574	0.339728
201623_s_at	DARS	aspartyl-tRNA synthetase	-0.153173	0.264219	-0.402133	0.116878	-0.189648	0.165508	-0.433156	0.0796619
201624_at	DARS	aspartyl-tRNA synthetase	-0.204889	0.133468	-0.44595	0.0638859	-0.225572	0.0977456	-0.463157	0.0422586
201625_s_at	INSIG1	insulin induced gene 1	0.0240678	0.861538	-0.242784	0.287534	0.0942451	0.493715	-0.175443	0.350776
201626_at	INSIG1	insulin induced gene 1	0.0341004	0.804786	-0.233312	0.296718	-0.0222713	0.871782	-0.285884	0.244475
201627_s_at	INSIG1	insulin induced gene 1	0.0234578	0.865014	-0.243359	0.286974	0.0603002	0.661875	-0.208334	0.320475
201628_s_at	RRAGA	Ras-related GTP binding A	0.226584	0.0962099	-0.0411936	0.463994	0.180137	0.188161	-0.0894396	0.425122
201629_s_at	ACP1	acid phosphatase 1, soluble	-0.11896	0.387015	-0.372505	0.151111	-0.0467832	0.734481	-0.308259	0.221265
201630_s_at	ACP1	acid phosphatase 1, soluble	-0.195162	0.153324	-0.437796	0.0739698	-0.178961	0.191107	-0.424126	0.0906441
201631_s_at	IER3	immediate early response 3	-0.10282	0.455063	-0.358346	0.167039	-0.16171	0.238195	-0.409446	0.108235
201632_at	EIF2B1	eukaryotic translation initiation factor 2B, subunit 1 alpha, 26kDa	0.0530979	0.700229	-0.215236	0.313977	0.0586549	0.670566	-0.209913	0.318993
201633_s_at	CYB5B	cytochrome b5 type B (outer mitochondrial membrane)	-0.052495	0.703475	-0.313432	0.215812	-0.0265348	0.847507	-0.289796	0.24046
201634_s_at	CYB5B	cytochrome b5 type B (outer mitochondrial membrane)	-0.0943877	0.493058	-0.350903	0.175304	-0.147175	0.283604	-0.396976	0.122927
201635_s_at	FXR1	fragile X mental retardation, autosomal homolog 1	0.300626	0.0257367	0.0383862	0.524126	0.234668	0.0846103	-0.032668	0.470667
201636_at	FXR1	fragile X mental retardation, autosomal homolog 1	0.288017	0.0329787	0.0245946	0.51404	0.378476	0.00438282	0.125807	0.585034
201637_s_at	FXR1	fragile X mental retardation, autosomal homolog 1	0.165034	0.228556	-0.104859	0.412284	0.0766632	0.577999	-0.192555	0.335148
201638_s_at	CPSF1	cleavage and polyadenylation specific factor 1, 160kDa	0.259545	0.0556767	-0.00618284	0.491035	0.136732	0.319528	-0.133409	0.387961
201639_s_at	CPSF1	cleavage and polyadenylation specific factor 1, 160kDa	0.121701	0.37609	-0.148392	0.374898	0.049265	0.720954	-0.218898	0.310508
201640_x_at	CLPTM1	cleft lip and palate associated transmembrane protein 1	0.210736	0.122501	-0.0577976	0.450832	0.158718	0.247107	-0.111269	0.406887
201641_at	BST2	bone marrow stromal cell antigen 2	-0.182713	0.181817	-0.427301	0.0867966	0.0422834	0.759211	-0.225549	0.304173
201642_at	IFNGR2	interferon gamma receptor 2 (interferon gamma transducer 1)	-0.252705	0.0626877	-0.48546	0.0135022	-0.227371	0.0950292	-0.464645	0.0403654
201643_x_at	KDM3B	lysine (K)-specific demethylase 3B	-0.175581	0.199765	-0.42126	0.0941044	-0.209838	0.124138	-0.450084	0.0587332
201644_at	TSTA3	tissue specific transplantation antigen P35B	-0.148591	0.278944	-0.398196	0.1215	-0.166811	0.223514	-0.4138	0.103052
201645_at	TNC	tenascin C	0.326127	0.0151025	0.0665865	0.544332	0.540464	2.05015e-05	0.321221	0.704719
201646_at	SCARB2	scavenger receptor class B, member 2	0.202654	0.13785	-0.0662075	0.44408	0.123802	0.367841	-0.146305	0.37673
201647_s_at	SCARB2	scavenger receptor class B, member 2	0.269205	0.0468694	0.00420338	0.498877	0.176719	0.196819	-0.0929401	0.422225
201648_at	JAK1	Janus kinase 1	-0.0238371	0.862852	-0.287322	0.243001	-0.0519153	0.706601	-0.312907	0.216367
201649_at	UBE2L6	ubiquitin-conjugating enzyme E2L 6	-0.131704	0.337815	-0.383602	0.138435	-0.14928	0.276695	-0.398789	0.120806
201650_at	KRT19	keratin 19	-0.380086	0.00420546	-0.58627	-0.127657	-0.278031	0.0398507	-0.506009	-0.0137434
201651_s_at	PACSIN2	protein kinase C and casein kinase substrate in neurons 2	-0.13592	0.322439	-0.387257	0.134222	-0.156638	0.253438	-0.405105	0.113376
201652_at	COPS5	COP9 constitutive photomorphogenic homolog subunit 5 (Arabidopsis)	-0.113412	0.409693	-0.367652	0.156601	-0.139175	0.310878	-0.390074	0.130963
201653_at	CNIH	cornichon homolog (Drosophila)	-0.167721	0.220962	-0.414575	0.102125	-0.201182	0.140794	-0.442847	0.0677354
201654_s_at	HSPG2	heparan sulfate proteoglycan 2	0.458835	0.000426233	0.220358	0.645554	0.50778	7.58318e-05	0.28023	0.681301
201655_s_at	HSPG2	heparan sulfate proteoglycan 2	0.3288	0.0142457	0.0695666	0.546436	0.43267	0.00096988	0.189072	0.626103
201656_at	ITGA6	integrin, alpha 6	-0.283694	0.0358222	-0.510568	-0.0198888	-0.410071	0.00187529	-0.609106	-0.162441
201657_at	ARL1	ADP-ribosylation factor-like 1	-0.0652345	0.636082	-0.324913	0.203591	-0.0873897	0.525801	-0.3447	0.182135
201658_at	ARL1	ADP-ribosylation factor-like 1	-0.221895	0.103484	-0.460111	0.0461216	-0.199187	0.144859	-0.441175	0.069804
201659_s_at	ARL1	ADP-ribosylation factor-like 1	-0.137014	0.318522	-0.388205	0.133127	-0.147964	0.281001	-0.397656	0.122132
201660_at	ACSL3	acyl-CoA synthetase long-chain family member 3	-0.00661228	0.961786	-0.271438	0.259144	-0.0809999	0.556612	-0.339016	0.188349
201661_s_at	ACSL3	acyl-CoA synthetase long-chain family member 3	-0.0374154	0.786236	-0.299742	0.230171	-0.0166712	0.903845	-0.280731	0.249735
201662_s_at	ACSL3	acyl-CoA synthetase long-chain family member 3	0.0535711	0.697685	-0.214783	0.314404	-0.0017518	0.989872	-0.26693	0.263673
201663_s_at	SMC4	structural maintenance of chromosomes 4	0.0158529	0.908544	-0.250502	0.279977	0.032819	0.811985	-0.234525	0.295548
201664_at	SMC4	structural maintenance of chromosomes 4	-0.0519163	0.706596	-0.312908	0.216366	-0.101425	0.461235	-0.357117	0.168408
201665_x_at	RPS17	ribosomal protein S17	-0.209102	0.125493	-0.44947	0.0595003	-0.22759	0.0947037	-0.464825	0.0401357
201666_at	TIMP1	TIMP metallopeptidase inhibitor 1	0.255411	0.0598334	-0.0106097	0.487668	0.35141	0.00851958	0.0949617	0.564119
201667_at	GJA1	gap junction protein, alpha 1, 43kDa	0.293954	0.0293818	0.0310758	0.518797	0.493932	0.000126938	0.263108	0.67127
201668_x_at	MARCKS	myristoylated alanine-rich protein kinase C substrate	0.310749	0.020936	0.049531	0.532177	0.355813	0.00767507	0.0999464	0.567541
201669_s_at	MARCKS	myristoylated alanine-rich protein kinase C substrate	-0.0186695	0.892384	-0.282572	0.24786	0.0476488	0.729754	-0.22044	0.309044
201670_s_at	MARCKS	myristoylated alanine-rich protein kinase C substrate	-0.0119426	0.931039	-0.276369	0.254164	0.099549	0.469608	-0.170249	0.355463
201671_x_at	USP14	ubiquitin specific peptidase 14 (tRNA-guanine transglycosylase)	0.0430615	0.754917	-0.224809	0.30488	0.146513	0.285797	-0.123593	0.396407
201672_s_at	USP14	ubiquitin specific peptidase 14 (tRNA-guanine transglycosylase)	0.072154	0.600626	-0.196917	0.331117	0.189528	0.165781	-0.0797861	0.433054
201673_s_at	GYS1	glycogen synthase 1 (muscle)	0.150311	0.273354	-0.119767	0.399675	0.228755	0.0929799	-0.0389079	0.465789
201674_s_at	AKAP1	A kinase (PRKA) anchor protein 1	-0.331701	0.0133633	-0.548715	-0.0728061	-0.380376	0.00417427	-0.586492	-0.12799
201675_at	AKAP1	A kinase (PRKA) anchor protein 1	-0.406018	0.00210073	-0.606039	-0.157703	-0.430213	0.00104428	-0.624264	-0.186159
201676_x_at	PSMA1	proteasome (prosome, macropain) subunit, alpha type, 1	-0.0163234	0.905842	-0.280411	0.250061	-0.0241069	0.861315	-0.28757	0.242747
201677_at	C3orf37	Chromosome 3 open reading frame 37	-0.175535	0.199884	-0.421221	0.0941511	-0.338226	0.0115484	-0.553831	-0.0801125
201678_s_at	C3orf37	chromosome 3 open reading frame 37	-0.0723923	0.59942	-0.331331	0.196687	-0.163944	0.231686	-0.411354	0.105967
201679_at	SRRT	serrate RNA effector molecule homolog (Arabidopsis)	0.452345	0.00052589	0.212551	0.640751	0.269774	0.0463883	0.00481701	0.499338
201680_x_at	SRRT	serrate RNA effector molecule homolog (Arabidopsis)	0.20636	0.130641	-0.0623555	0.44718	0.166514	0.224352	-0.103354	0.413546
201681_s_at	DLG5	discs, large homolog 5 (Drosophila)	0.243915	0.0727199	-0.0228667	0.478267	0.402608	0.00230876	0.153726	0.603454
201682_at	PMPCB	peptidase (mitochondrial processing) beta	-0.214713	0.11544	-0.454145	0.0536441	-0.385217	0.00368172	-0.590201	-0.133565
201683_x_at	TOX4	TOX high mobility group box family member 4	0.10029	0.466292	-0.169522	0.356116	0.0335235	0.808025	-0.233858	0.296191
201684_s_at	TOX4	TOX high mobility group box family member 4	0.169343	0.216463	-0.100472	0.415957	0.179543	0.189645	-0.090048	0.424619
201685_s_at	TOX4	TOX high mobility group box family member 4	-0.0103742	0.940078	-0.274919	0.255631	0.0487271	0.723879	-0.219411	0.310021
201686_x_at	API5	apoptosis inhibitor 5	0.0784889	0.568949	-0.190786	0.336778	0.0837686	0.543157	-0.185659	0.341481
201687_s_at	API5	apoptosis inhibitor 5	-0.112398	0.413921	-0.366763	0.157604	-0.179163	0.190599	-0.424297	0.0904375
201688_s_at	TPD52	tumor protein D52	-0.395863	0.00277503	-0.598327	-0.145882	-0.279261	0.0389455	-0.507	-0.0150763
201689_s_at	TPD52	tumor protein D52	-0.440152	0.000771803	-0.631689	-0.197967	-0.390909	0.00316885	-0.59455	-0.140141
201690_s_at	TPD52	tumor protein D52	-0.55319	1.18628e-05	-0.713741	-0.337406	-0.525185	3.84256e-05	-0.693816	-0.301956
201691_s_at	TPD52	tumor protein D52	-0.285456	0.0346394	-0.511984	-0.0218057	-0.34105	0.0108311	-0.556041	-0.0832841
201692_at	SIGMAR1	sigma non-opioid intracellular receptor 1	0.0278441	0.840078	-0.239225	0.290996	0.00566804	0.96724	-0.260025	0.270563
201693_s_at	EGR1	early growth response 1	0.0140335	0.919003	-0.252207	0.278299	0.145018	0.290796	-0.125097	0.395118
201694_s_at	EGR1	early growth response 1	0.0195717	0.887217	-0.247013	0.283402	0.118012	0.390836	-0.15205	0.371677
201695_s_at	PNP	purine nucleoside phosphorylase	-0.31788	0.0180293	-0.537825	-0.0574206	-0.165409	0.227485	-0.412604	0.104478
201696_at	SRSF4	serine/arginine-rich splicing factor 4	-0.0215875	0.875687	-0.285256	0.245118	0.143735	0.295131	-0.126386	0.394012
201697_s_at	DNMT1	DNA (cytosine-5-)-methyltransferase 1	0.189674	0.165449	-0.0796354	0.433178	0.128172	0.351044	-0.141957	0.380534
201698_s_at	SRSF9	serine/arginine-rich splicing factor 9	-0.0600081	0.663415	-0.320212	0.208615	-0.026691	0.846619	-0.28994	0.240312
201699_at	PSMC6	proteasome (prosome, macropain) 26S subunit, ATPase, 6	-0.117645	0.392323	-0.371356	0.152414	-0.093427	0.49749	-0.350052	0.176243
201700_at	CCND3	cyclin D3	0.0247879	0.857437	-0.242106	0.288194	-0.0633829	0.645713	-0.323249	0.205372
201701_s_at	PGRMC2	progesterone receptor membrane component 2	-0.0174692	0.899266	-0.281467	0.248987	-0.04233	0.758954	-0.304215	0.225504
201702_s_at	PPP1R10	protein phosphatase 1, regulatory (inhibitor) subunit 10	0.159939	0.243444	-0.110032	0.407931	0.046779	0.734504	-0.221269	0.308255
201703_s_at	PPP1R10	protein phosphatase 1, regulatory (inhibitor) subunit 10	0.117828	0.391579	-0.152232	0.371517	0.0873231	0.526118	-0.1822	0.344641
201704_at	ENTPD6	ectonucleoside triphosphate diphosphohydrolase 6 (putative)	-0.264315	0.0511737	-0.494912	0.00106149	-0.318779	0.0176885	-0.538535	-0.0584175
201705_at	PSMD7	proteasome (prosome, macropain) 26S subunit, non-ATPase, 7	-0.140928	0.304761	-0.391589	0.129205	-0.23996	0.0776313	-0.475021	0.0270648
201706_s_at	PEX19	peroxisomal biogenesis factor 19	0.0424118	0.758502	-0.225426	0.30429	-0.042146	0.75997	-0.304048	0.225679
201707_at	PEX19	peroxisomal biogenesis factor 19	0.107232	0.43584	-0.162699	0.362229	-0.101203	0.46222	-0.356922	0.168626
201708_s_at	NIPSNAP1	nipsnap homolog 1 (C. elegans)	0.0280234	0.839062	-0.239056	0.291161	-0.0760644	0.580981	-0.334614	0.193135
201709_s_at	NIPSNAP1	nipsnap homolog 1 (C. elegans)	-0.0501477	0.716163	-0.311308	0.218055	-0.237253	0.0811424	-0.472795	0.0299334
201710_at	MYBL2	v-myb myeloblastosis viral oncogene homolog (avian)-like 2	-0.0103377	0.940288	-0.274886	0.255665	-0.0678116	0.622776	-0.327226	0.201108
201711_x_at	RANBP2	RAN binding protein 2	0.0703597	0.609737	-0.19865	0.329511	0.131778	0.337541	-0.138361	0.383667
201712_s_at	RANBP2	RAN binding protein 2	-0.291565	0.030788	-0.516884	-0.0284646	-0.357502	0.00737107	-0.568851	-0.101862
201713_s_at	RANBP2	RAN binding protein 2	-0.113681	0.408576	-0.367888	0.156336	-0.0986768	0.473528	-0.354693	0.171104
201714_at	TUBG1	tubulin, gamma 1	0.220169	0.106268	-0.047933	0.458678	0.272201	0.0443821	0.00743565	0.501301
201715_s_at	ACIN1	apoptotic chromatin condensation inducer 1	-0.0646009	0.639371	-0.324344	0.204201	0.156444	0.254032	-0.113572	0.404939
201716_at	SNX1	sorting nexin 1	-0.0592798	0.66726	-0.319556	0.209314	0.080405	0.559524	-0.188927	0.338486
201717_at	MRPL49	mitochondrial ribosomal protein L49	-0.0325001	0.813779	-0.295256	0.234826	-0.173907	0.204154	-0.419838	0.0958156
201718_s_at	EPB41L2	erythrocyte membrane protein band 4.1-like 2	0.153493	0.263213	-0.116556	0.402408	0.178966	0.191095	-0.0906394	0.42413
201719_s_at	EPB41L2	erythrocyte membrane protein band 4.1-like 2	0.150337	0.273271	-0.119741	0.399697	0.119987	0.382899	-0.150093	0.373402
201720_s_at	LAPTM5	lysosomal protein transmembrane 5	-0.127169	0.354854	-0.379662	0.142956	-0.0074616	0.956882	-0.272225	0.258352
201721_s_at	LAPTM5	lysosomal protein transmembrane 5	-0.340714	0.0109144	-0.555778	-0.0829064	-0.117943	0.391113	-0.371617	0.152118
201722_s_at	GALNT1	UDP-N-acetyl-alpha-D-galactosamine:polypeptide N-acetylgalactosaminyltransferase	-0.387981	0.00342417	-0.592315	-0.136756	-0.324037	0.0158028	-0.542686	-0.0642595
201723_s_at	GALNT1	UDP-N-acetyl-alpha-D-galactosamine:polypeptide N-acetylgalactosaminyltransferase	-0.28501	0.0349356	-0.511626	-0.0213206	-0.260793	0.0544682	-0.492051	0.00484372
201724_s_at	GALNT1	UDP-N-acetyl-alpha-D-galactosamine:polypeptide N-acetylgalactosaminyltransferase	-0.544057	1.76066e-05	-0.707272	-0.325778	-0.481716	0.000196406	-0.662367	-0.248124
201725_at	CDC123	cell division cycle 123 homolog (S. cerevisiae)	-0.0746921	0.587842	-0.333387	0.194463	-0.0338774	0.806037	-0.296514	0.233523
201726_at	ELAVL1	ELAV (embryonic lethal, abnormal vision, Drosophila)-like 1 (Hu antigen R)	0.0812723	0.555281	-0.188085	0.339259	0.050791	0.712678	-0.217441	0.31189
201727_s_at	ELAVL1	ELAV (embryonic lethal, abnormal vision, Drosophila)-like 1 (Hu antigen R)	0.302458	0.0248053	0.0403979	0.525586	0.201988	0.139175	-0.0668983	0.443523
201728_s_at	KIAA0100	KIAA0100	0.100961	0.4633	-0.168864	0.356708	0.130414	0.342609	-0.139722	0.382482
201729_s_at	KIAA0100	KIAA0100	-0.00989428	0.942845	-0.274476	0.25608	0.124964	0.363328	-0.14515	0.377742
201730_s_at	TPR	translocated promoter region (to activated MET oncogene)	-0.169573	0.215832	-0.416153	0.100238	-0.144334	0.293102	-0.394528	0.125784
201731_s_at	TPR	translocated promoter region (to activated MET oncogene)	-0.0883548	0.521222	-0.345557	0.181194	-0.0582057	0.672946	-0.318588	0.210344
201732_s_at	CLCN3	chloride channel 3	-0.119743	0.383875	-0.373189	0.150335	-0.12253	0.372823	-0.375621	0.147569
201733_at	CLCN3	chloride channel 3	-0.122316	0.373666	-0.375434	0.147782	-0.226481	0.0963662	-0.463908	0.0413026
201734_at	CLCN3	chloride channel 3	-0.303848	0.0241176	-0.526692	-0.0419258	-0.276236	0.0412038	-0.50456	-0.0117984
201735_s_at	CLCN3	chloride channel 3	-0.158666	0.247264	-0.406842	0.111321	-0.137109	0.318184	-0.388287	0.133032
201736_s_at	MAR6	membrane-associated ring finger (C3HC4) 6	0.0801746	0.560653	-0.189151	0.338281	0.22023	0.106168	-0.047869	0.458729
201737_s_at	MAR6	membrane-associated ring finger (C3HC4) 6	-0.0332083	0.809796	-0.295903	0.234156	0.0766378	0.578125	-0.19258	0.335126
201738_at	EIF1B	eukaryotic translation initiation factor 1B	-0.144683	0.291925	-0.394829	0.125434	-0.222267	0.102893	-0.460419	0.0457316
201739_at	SGK1	serum/glucocorticoid regulated kinase 1	-0.275375	0.0418655	-0.503866	-0.0108671	-0.101257	0.461983	-0.356969	0.168574
201740_at	NDUFS3	NADH dehydrogenase (ubiquinone) Fe-S protein 3, 30kDa (NADH-coenzyme Q reductase	-0.171338	0.211021	-0.417655	0.0984387	-0.168899	0.217688	-0.415579	0.100925
201741_x_at	SRSF1	serine/arginine-rich splicing factor 1	-0.0146666	0.915362	-0.278883	0.251614	0.0402152	0.77066	-0.227514	0.302292
201742_x_at	SRSF1	serine/arginine-rich splicing factor 1	0.093221	0.498443	-0.176445	0.34987	0.174946	0.201422	-0.094754	0.42072
201743_at	CD14	CD14 molecule	-0.0999399	0.467857	-0.355808	0.169866	0.064216	0.641372	-0.204571	0.323998
201744_s_at	LUM	lumican	0.149476	0.27606	-0.120609	0.398956	0.382111	0.00399138	0.129987	0.587823
201745_at	TWF1	twinfilin, actin-binding protein, homolog 1 (Drosophila)	-0.167248	0.222286	-0.414172	0.102607	-0.176046	0.198557	-0.421655	0.0936284
201746_at	TP53	tumor protein p53	0.00542925	0.968619	-0.260247	0.270342	0.0133254	0.923077	-0.25287	0.277646
201747_s_at	SAFB	scaffold attachment factor B	0.0800705	0.561164	-0.189252	0.338188	0.0836323	0.543816	-0.185792	0.34136
201748_s_at	SAFB	scaffold attachment factor B	0.16592	0.226031	-0.103958	0.41304	0.142003	0.301048	-0.128125	0.392518
201749_at	ECE1	endothelin converting enzyme 1	0.375293	0.00475295	0.122153	0.582589	0.334008	0.0126954	0.0753861	0.550526
201750_s_at	ECE1	endothelin converting enzyme 1	0.321695	0.0166204	0.061655	0.540838	0.105949	0.44138	-0.163961	0.361101
201751_at	JOSD1	Josephin domain containing 1	-0.269472	0.0466427	-0.499093	-0.00449179	-0.230615	0.0902797	-0.467325	0.0369468
201752_s_at	ADD3	adducin 3 (gamma)	-0.0602002	0.662402	-0.320385	0.20843	-0.0787286	0.567767	-0.336992	0.190553
201753_s_at	ADD3	adducin 3 (gamma)	-0.185727	0.174591	-0.429849	0.0836986	-0.126666	0.356777	-0.379224	0.143457
201754_at	COX6C	cytochrome c oxidase subunit VIc	-0.312267	0.0202861	-0.533381	-0.0512076	-0.307026	0.0226053	-0.52922	-0.045424
201755_at	MCM5	minichromosome maintenance complex component 5	0.0547965	0.691112	-0.213611	0.315512	0.0175474	0.898817	-0.248913	0.281539
201756_at	RPA2	replication protein A2, 32kDa	-0.135589	0.323629	-0.386971	0.134553	0.019268	0.888955	-0.247298	0.283123
201757_at	NDUFS5 /// RPL10	NADH dehydrogenase (ubiquinone) Fe-S protein 5, 15kDa (NADH-coenzyme Q reductase	-0.08572	0.53377	-0.343217	0.183761	-0.141666	0.302211	-0.392226	0.128464
201758_at	TSG101	tumor susceptibility gene 101	-0.0697698	0.612744	-0.328982	0.19922	-0.203378	0.136418	-0.444686	0.0654553
201759_at	TBCD	tubulin folding cofactor D	0.186939	0.171746	-0.0824521	0.430872	0.0470791	0.732865	-0.220983	0.308527
201760_s_at	WSB2	WD repeat and SOCS box-containing 2	-0.0151821	0.912399	-0.279359	0.251131	0.123886	0.367516	-0.146222	0.376803
201761_at	MTHFD2	methylenetetrahydrofolate dehydrogenase (NADP+ dependent) 2, methenyltetrahydrof	-0.141032	0.304402	-0.391678	0.129101	-0.0568484	0.680157	-0.317364	0.211645
201762_s_at	PSME2	proteasome (prosome, macropain) activator subunit 2 (PA28 beta)	-0.136344	0.320919	-0.387624	0.133798	-0.211491	0.121136	-0.451462	0.0570099
201763_s_at	DAXX	death-domain associated protein	0.0118402	0.931629	-0.25426	0.276274	0.0601894	0.66246	-0.208441	0.320375
201764_at	TMEM106C	transmembrane protein 106C	-0.29046	0.0314565	-0.515999	-0.0272591	-0.394739	0.00286037	-0.59747	-0.144578
201765_s_at	HEXA	hexosaminidase A (alpha polypeptide)	-0.0183828	0.894027	-0.282308	0.248129	0.034224	0.804092	-0.233195	0.296831
201766_at	ELAC2	elaC homolog 2 (E. coli)	0.246931	0.0691425	-0.0196584	0.480739	0.142793	0.29834	-0.127332	0.393199
201767_s_at	ELAC2	elaC homolog 2 (E. coli)	-0.0227612	0.868987	-0.286334	0.244014	-0.031833	0.817536	-0.294646	0.235457
201768_s_at	CLINT1	clathrin interactor 1	0.00296172	0.982879	-0.262546	0.268053	0.0489329	0.722759	-0.219215	0.310208
201769_at	CLINT1	clathrin interactor 1	-0.226292	0.0966514	-0.463752	0.0415012	-0.284653	0.0351742	-0.511339	-0.0209321
201770_at	SNRPA	small nuclear ribonucleoprotein polypeptide A	0.0621811	0.651995	-0.206528	0.322168	0.087618	0.524716	-0.181912	0.344902
201771_at	SCAMP3	secretory carrier membrane protein 3	0.473914	0.000257363	0.238614	0.656655	0.330196	0.013815	0.0711248	0.547533
201772_at	AZIN1	antizyme inhibitor 1	0.062213	0.651828	-0.206497	0.322197	0.0176591	0.898176	-0.248808	0.281641
201773_at	ADNP	activity-dependent neuroprotector homeobox	-0.0475825	0.730116	-0.308984	0.220503	-0.127793	0.352481	-0.380204	0.142335
201774_s_at	NCAPD2	non-SMC condensin I complex, subunit D2	0.024635	0.858308	-0.24225	0.288054	0.0119802	0.930823	-0.254129	0.276404
201775_s_at	KIAA0494	KIAA0494	-0.0825701	0.548962	-0.340415	0.186824	0.0358692	0.794874	-0.231637	0.298332
201776_s_at	KIAA0494	KIAA0494	-0.00399779	0.976891	-0.269014	0.261581	0.0288787	0.834218	-0.238248	0.291944
201777_s_at	KIAA0494	KIAA0494	-0.164582	0.229849	-0.411899	0.105318	-0.11259	0.413119	-0.366931	0.157414
201778_s_at	KIAA0494	KIAA0494	-0.156675	0.253323	-0.405137	0.113338	-0.0882637	0.521654	-0.345476	0.181283
201779_s_at	RNF13	ring finger protein 13	-0.141748	0.301928	-0.392297	0.128382	-0.0849158	0.537629	-0.342502	0.184544
201780_s_at	RNF13	ring finger protein 13	-0.170036	0.214563	-0.416547	0.0997668	-0.150113	0.273996	-0.399504	0.119967
201781_s_at	AIP	aryl hydrocarbon receptor interacting protein	0.0281136	0.838551	-0.238971	0.291243	0.111478	0.417775	-0.158511	0.365957
201782_s_at	AIP	aryl hydrocarbon receptor interacting protein	0.0322338	0.815278	-0.235078	0.295013	-0.146504	0.285827	-0.396399	0.123602
201783_s_at	RELA	v-rel reticuloendotheliosis viral oncogene homolog A (avian)	0.108648	0.429768	-0.161303	0.363473	0.0667118	0.62844	-0.202168	0.32624
201784_s_at	C11orf58	chromosome 11 open reading frame 58	0.0456233	0.740832	-0.22237	0.307207	0.030347	0.825918	-0.236862	0.293288
201785_at	RNASE1	ribonuclease, RNase A family, 1 (pancreatic)	-0.141478	0.302858	-0.392064	0.128653	0.100774	0.464134	-0.169048	0.356543
201786_s_at	ADAR	adenosine deaminase, RNA-specific	-0.0592413	0.667464	-0.319521	0.209351	0.00962095	0.944422	-0.256335	0.274223
201787_at	FBLN1	fibulin 1	0.115403	0.40147	-0.154634	0.369395	0.333848	0.0127406	0.0752079	0.550401
201788_at	DDX42	DEAD (Asp-Glu-Ala-Asp) box polypeptide 42	0.129404	0.346393	-0.140729	0.381605	0.107897	0.432983	-0.162044	0.362813
201789_at	DHRS7	dehydrogenase/reductase (SDR family) member 7	0.0403288	0.77003	-0.227406	0.302395	-0.113045	0.411222	-0.36733	0.156965
201790_s_at	DHCR7	7-dehydrocholesterol reductase	0.0638134	0.643468	-0.204958	0.323636	0.0409455	0.766612	-0.22682	0.302956
201791_s_at	DHCR7	7-dehydrocholesterol reductase	0.117095	0.394555	-0.152959	0.370875	-0.0145199	0.916206	-0.278748	0.251752
201792_at	AEBP1	AE binding protein 1	0.28489	0.0350156	0.02119	0.51153	0.50039	0.000100101	0.271075	0.675956
201793_x_at	SMG7	Smg-7 homolog, nonsense mediated mRNA decay factor (C. elegans)	-0.14524	0.290049	-0.39531	0.124873	-0.0371441	0.78775	-0.299495	0.230428
201794_s_at	SMG7	Smg-7 homolog, nonsense mediated mRNA decay factor (C. elegans)	-0.188825	0.167386	-0.432462	0.0805103	-0.160728	0.241097	-0.408606	0.109232
201795_at	LBR	lamin B receptor	-0.166155	0.225365	-0.413241	0.103719	-0.265865	0.0497754	-0.49617	-0.000606281
201796_s_at	VARS	valyl-tRNA synthetase	0.308787	0.0218023	0.0473654	0.53062	0.265587	0.0500241	0.000306765	0.495944
201797_s_at	VARS	valyl-tRNA synthetase	0.195536	0.152522	-0.0735828	0.438111	0.158722	0.247095	-0.111265	0.40689
201798_s_at	MYOF	myoferlin	0.170591	0.213046	-0.0992	0.41702	0.389093	0.00332512	0.138041	0.593164
201799_s_at	OSBP	oxysterol binding protein	0.121087	0.378522	-0.149002	0.374362	0.068272	0.620411	-0.200664	0.327639
201800_s_at	OSBP	oxysterol binding protein	-0.00929473	0.946303	-0.273921	0.25664	-0.0740613	0.591007	-0.332824	0.195073
201801_s_at	SLC29A1	solute carrier family 29 (nucleoside transporters), member 1	-0.00975229	0.943664	-0.274344	0.256212	-0.00867825	0.94986	-0.273351	0.257216
201802_at	SLC29A1	solute carrier family 29 (nucleoside transporters), member 1	-0.0376058	0.785174	-0.299915	0.229991	-0.0614162	0.656006	-0.32148	0.207263
201803_at	POLR2B	polymerase (RNA) II (DNA directed) polypeptide B, 140kDa	0.0158401	0.908618	-0.250514	0.279965	0.00338427	0.980436	-0.262153	0.268445
201804_x_at	TBCB	tubulin folding cofactor B	-0.03176	0.817947	-0.29458	0.235526	0.0511282	0.710853	-0.217119	0.312195
201805_at	PRKAG1	protein kinase, AMP-activated, gamma 1 non-catalytic subunit	-0.103028	0.454146	-0.35853	0.166834	-0.000915554	0.994707	-0.266153	0.264451
201806_s_at	ATXN2L	ataxin 2-like	0.121754	0.37588	-0.148339	0.374944	0.0554601	0.687562	-0.212975	0.316111
201807_at	VPS26A	vacuolar protein sorting 26 homolog A (S. pombe)	-0.1549	0.258806	-0.403615	0.115133	-0.145974	0.287594	-0.395942	0.124135
201808_s_at	ENG	endoglin	0.599728	1.30716e-06	0.397705	0.746289	0.406288	0.00208501	0.158019	0.606243
201809_s_at	ENG	endoglin	0.503099	9.04825e-05	0.274425	0.677917	0.476798	0.000233065	0.242124	0.658769
201810_s_at	SH3BP5	SH3-domain binding protein 5 (BTK-associated)	0.108757	0.429302	-0.161196	0.363569	0.188883	0.167253	-0.0804508	0.432511
201811_x_at	SH3BP5	SH3-domain binding protein 5 (BTK-associated)	0.0145235	0.916185	-0.251748	0.278751	0.109221	0.427326	-0.160739	0.363976
201812_s_at	C4orf46 /// TOMM7	chromosome 4 open reading frame 46 /// translocase of outer mitochondrial membra	-0.206902	0.129611	-0.447633	0.0617914	-0.232495	0.0876148	-0.468876	0.0349638
201813_s_at	TBC1D5	TBC1 domain family, member 5	0.188862	0.167299	-0.0804714	0.432494	0.0281175	0.838529	-0.238967	0.291247
201814_at	TBC1D5	TBC1 domain family, member 5	0.103265	0.453104	-0.166601	0.358738	-0.134633	0.327085	-0.386142	0.135509
201815_s_at	TBC1D5	TBC1 domain family, member 5	0.185709	0.174635	-0.0837179	0.429833	0.222237	0.102941	-0.0457634	0.460394
201816_s_at	GBAS	glioblastoma amplified sequence	-0.280062	0.0383648	-0.507646	-0.0159454	-0.27949	0.0387788	-0.507185	-0.0153247
201817_at	UBE3C	ubiquitin protein ligase E3C	-0.0911541	0.508055	-0.348039	0.178464	-0.0227688	0.868943	-0.286341	0.244007
201818_at	LPCAT1	lysophosphatidylcholine acyltransferase 1	0.0275121	0.841961	-0.239538	0.290692	0.202235	0.138682	-0.0666422	0.443729
201819_at	SCARB1	scavenger receptor class B, member 1	0.130364	0.342794	-0.139771	0.382439	0.0525315	0.703278	-0.215778	0.313465
201820_at	KRT5	keratin 5	-0.0137343	0.920724	-0.278023	0.252488	0.237783	0.0804454	-0.0293721	0.473231
201821_s_at	TIMM17A	translocase of inner mitochondrial membrane 17 homolog A (yeast)	-0.0232456	0.866224	-0.286779	0.243558	0.0360541	0.793839	-0.231462	0.298501
201822_at	TIMM17A	translocase of inner mitochondrial membrane 17 homolog A (yeast)	-0.0878393	0.523665	-0.345099	0.181697	-0.0283288	0.837332	-0.29144	0.238768
201823_s_at	RNF14	ring finger protein 14	-0.0312455	0.820847	-0.294109	0.236013	0.0447436	0.745659	-0.223208	0.306408
201824_at	RNF14	ring finger protein 14	-0.116672	0.396278	-0.370505	0.153378	-0.122072	0.374625	-0.375222	0.148024
201825_s_at	SCCPDH	saccharopine dehydrogenase (putative)	-0.0235918	0.86425	-0.287097	0.243232	-0.101293	0.461821	-0.357001	0.168538
201826_s_at	SCCPDH	saccharopine dehydrogenase (putative)	-0.0887986	0.519123	-0.34595	0.180762	-0.244933	0.0714963	-0.479102	0.0217844
201827_at	SMARCD2	SWI/SNF related, matrix associated, actin dependent regulator of chromatin, subf	-0.0969571	0.481309	-0.353174	0.172789	-0.178726	0.1917	-0.423927	0.090885
201828_x_at	FAM127A	family with sequence similarity 127, member A	0.4399	0.000777825	0.197667	0.631502	0.565736	6.76411e-06	0.35349	0.722585
201829_at	NET1	neuroepithelial cell transforming 1	-0.353871	0.00803823	-0.566032	-0.0977456	-0.347601	0.00931416	-0.561154	-0.0906596
201830_s_at	NET1	neuroepithelial cell transforming 1	-0.338638	0.0114411	-0.554154	-0.0805756	-0.225583	0.0977285	-0.463166	0.0422468
201831_s_at	USO1	USO1 vesicle docking protein homolog (yeast)	-0.0548741	0.690696	-0.315582	0.213536	-0.00571932	0.966944	-0.270611	0.259977
201832_s_at	USO1	USO1 vesicle docking protein homolog (yeast)	-0.0633807	0.645724	-0.323247	0.205374	-0.0412211	0.765086	-0.303207	0.226558
201833_at	HDAC2	histone deacetylase 2	-0.113869	0.407796	-0.368052	0.15615	-0.182271	0.182893	-0.426928	0.0872495
201834_at	PRKAB1	protein kinase, AMP-activated, beta 1 non-catalytic subunit	-0.173852	0.204298	-0.419792	0.0958714	-0.267442	0.0483856	-0.497449	-0.00230374
201835_s_at	PRKAB1	protein kinase, AMP-activated, beta 1 non-catalytic subunit	-0.0546946	0.691658	-0.315419	0.213708	-0.0732018	0.595333	-0.332055	0.195905
201836_s_at	SUPT7L	suppressor of Ty 7 (S. cerevisiae)-like	0.109607	0.425681	-0.160357	0.364315	0.156585	0.253599	-0.113429	0.40506
201837_s_at	SUPT7L	suppressor of Ty 7 (S. cerevisiae)-like	0.260742	0.0545171	-0.00489843	0.492009	0.206214	0.13092	-0.0625076	0.447058
201838_s_at	SUPT7L	suppressor of Ty 7 (S. cerevisiae)-like	-0.0429255	0.755667	-0.304757	0.224938	-0.0256337	0.852627	-0.28897	0.241309
201839_s_at	EPCAM	epithelial cell adhesion molecule	-0.462443	0.000378566	-0.648217	-0.22471	-0.436469	0.000864211	-0.628942	-0.193584
201840_at	NEDD8	neural precursor cell expressed, developmentally down-regulated 8	-0.0333775	0.808845	-0.296058	0.233996	0.102002	0.458677	-0.167842	0.357626
201841_s_at	HSPB1	heat shock 27kDa protein 1	0.289927	0.0317837	0.0266771	0.515572	0.462983	0.000371868	0.225362	0.648615
201842_s_at	EFEMP1	EGF-containing fibulin-like extracellular matrix protein 1	0.30369	0.0241951	0.0417518	0.526566	0.439491	0.000787701	0.19718	0.631197
201843_s_at	EFEMP1	EGF-containing fibulin-like extracellular matrix protein 1	0.256159	0.0590638	-0.00981	0.488277	0.383574	0.00384277	0.131672	0.588943
201844_s_at	RYBP	RING1 and YY1 binding protein	-0.360951	0.00678263	-0.571523	-0.105779	-0.40631	0.00208371	-0.60626	-0.158045
201845_s_at	RYBP	RING1 and YY1 binding protein	-0.389865	0.00325787	-0.593754	-0.138933	-0.305617	0.0232656	-0.5281	-0.0438722
201846_s_at	RYBP	RING1 and YY1 binding protein	-0.147471	0.282626	-0.397231	0.122629	-0.0276705	0.841062	-0.290837	0.239389
201847_at	LIPA	lipase A, lysosomal acid, cholesterol esterase	-0.133961	0.329527	-0.38556	0.136181	-0.07292	0.596755	-0.331803	0.196177
201848_s_at	BNIP3	BCL2/adenovirus E1B 19kDa interacting protein 3	0.269236	0.0468427	0.00423717	0.498902	0.172364	0.208258	-0.0973911	0.418527
201849_at	BNIP3	BCL2/adenovirus E1B 19kDa interacting protein 3	0.29596	0.0282433	0.0332704	0.520401	0.232182	0.088054	-0.0352941	0.468618
201850_at	CAPG	capping protein (actin filament), gelsolin-like	-0.180299	0.187755	-0.425259	0.0892726	-0.0725756	0.598494	-0.331495	0.19651
201851_at	SH3GL1	SH3-domain GRB2-like 1	0.44265	0.000714274	0.200947	0.633551	0.41734	0.00152442	0.170967	0.614593
201852_x_at	COL3A1	collagen, type III, alpha 1	0.229726	0.0915624	-0.0378843	0.466591	0.477266	0.000229328	0.242694	0.659111
201853_s_at	CDC25B	cell division cycle 25 homolog B (S. pombe)	0.0379818	0.783078	-0.229634	0.300258	0.0365196	0.791237	-0.23102	0.298925
201854_s_at	ATMIN	ATM interactor	-0.0534015	0.698596	-0.314251	0.214946	-0.0739568	0.591533	-0.33273	0.195175
201855_s_at	ATMIN	ATM interactor	-0.174303	0.20311	-0.420174	0.0954113	-0.176636	0.197032	-0.422155	0.0930247
201856_s_at	ZFR	zinc finger RNA binding protein	-0.0389144	0.777886	-0.301108	0.228749	0.0107907	0.937677	-0.255242	0.275304
201857_at	ZFR	zinc finger RNA binding protein	-0.0331041	0.810382	-0.295808	0.234255	-0.0547842	0.691178	-0.3155	0.213622
201858_s_at	SRGN	serglycin	-0.286982	0.0336417	-0.51321	-0.023467	-0.0962335	0.484603	-0.352535	0.173498
201859_at	SRGN	serglycin	-0.393011	0.00299605	-0.596154	-0.142575	-0.210041	0.123767	-0.450253	0.0585219
201860_s_at	PLAT	plasminogen activator, tissue	0.285748	0.0344469	0.0221231	0.512219	0.492721	0.000132648	0.261618	0.67039
201861_s_at	LRRFIP1	leucine rich repeat (in FLII) interacting protein 1	0.0334398	0.808495	-0.233937	0.296115	0.0119987	0.930716	-0.254112	0.276421
201862_s_at	LRRFIP1	leucine rich repeat (in FLII) interacting protein 1	-0.177783	0.194095	-0.423127	0.0918514	-0.0876509	0.52456	-0.344932	0.18188
201863_at	FAM32A	family with sequence similarity 32, member A	-0.150841	0.271648	-0.40013	0.119232	-0.138423	0.313523	-0.389424	0.131716
201864_at	GDI1	GDP dissociation inhibitor 1	0.245092	0.0713064	-0.021615	0.479233	0.338373	0.0115099	0.0802779	0.553947
201865_x_at	NR3C1	nuclear receptor subfamily 3, group C, member 1 (glucocorticoid receptor)	0.160537	0.241663	-0.109425	0.408443	0.24972	0.0659611	-0.016687	0.483021
201866_s_at	NR3C1	nuclear receptor subfamily 3, group C, member 1 (glucocorticoid receptor)	0.130256	0.343198	-0.139879	0.382345	0.198085	0.14714	-0.0709447	0.440251
201867_s_at	TBL1X	transducin (beta)-like 1X-linked	0.134583	0.327267	-0.135559	0.386099	0.132702	0.334133	-0.137438	0.384468
201868_s_at	TBL1X	transducin (beta)-like 1X-linked	0.294912	0.0288337	0.0321231	0.519563	0.329892	0.0139078	0.0707854	0.547294
201869_s_at	TBL1X	transducin (beta)-like 1X-linked	0.326205	0.0150769	0.0666733	0.544393	0.437378	0.000840525	0.194665	0.629621
201870_at	TOMM34	translocase of outer mitochondrial membrane 34	-0.0877134	0.524263	-0.344987	0.181819	-0.0983854	0.474842	-0.354436	0.17139
201871_s_at	UBXN1	UBX domain protein 1	-0.0637791	0.643647	-0.323605	0.204991	-0.103637	0.451469	-0.359066	0.166236
201872_s_at	ABCE1	ATP-binding cassette, sub-family E (OABP), member 1	0.100734	0.464311	-0.169087	0.356508	0.0142627	0.917685	-0.251993	0.278511
201873_s_at	ABCE1	ATP-binding cassette, sub-family E (OABP), member 1	0.0208772	0.879747	-0.245786	0.284603	-0.138056	0.314823	-0.389106	0.132084
201874_at	MPZL1	myelin protein zero-like 1	0.142643	0.298853	-0.127483	0.39307	0.181554	0.184652	-0.0879862	0.426321
201875_s_at	MPZL1	myelin protein zero-like 1	-0.0862493	0.531237	-0.343687	0.183246	0.0489406	0.722717	-0.219207	0.310215
201876_at	PON2	paraoxonase 2	-0.139483	0.309796	-0.39034	0.130654	-0.112428	0.413795	-0.366789	0.157574
201877_s_at	PPP2R5C	protein phosphatase 2, regulatory subunit B', gamma	-0.265603	0.0500102	-0.495957	-0.000323532	-0.177242	0.195476	-0.422669	0.0924046
201878_at	ARIH1	ariadne homolog, ubiquitin-conjugating enzyme E2 binding protein, 1 (Drosophila)	0.109571	0.425837	-0.160394	0.364283	0.342313	0.0105232	0.0847033	0.557027
201879_at	ARIH1	ariadne homolog, ubiquitin-conjugating enzyme E2 binding protein, 1 (Drosophila)	-0.102159	0.457981	-0.357764	0.167688	0.0757532	0.582534	-0.193436	0.334336
201880_at	ARIH1	ariadne homolog, ubiquitin-conjugating enzyme E2 binding protein, 1 (Drosophila)	-0.195027	0.153614	-0.437683	0.0741089	-0.0811852	0.555707	-0.339182	0.18817
201881_s_at	ARIH1	ariadne homolog, ubiquitin-conjugating enzyme E2 binding protein, 1 (Drosophila)	0.0661742	0.631217	-0.202686	0.325757	0.214741	0.115392	-0.0536149	0.454169
201882_x_at	B4GALT1	UDP-Gal:betaGlcNAc beta 1,4- galactosyltransferase, polypeptide 1	0.0479272	0.728236	-0.220174	0.309296	-0.123187	0.370244	-0.376194	0.146916
201883_s_at	B4GALT1	UDP-Gal:betaGlcNAc beta 1,4- galactosyltransferase, polypeptide 1	-0.138248	0.314141	-0.389272	0.131891	-0.0952182	0.489244	-0.351637	0.174492
201884_at	CEACAM5	carcinoembryonic antigen-related cell adhesion molecule 5	-0.275828	0.0415161	-0.504231	-0.0113572	-0.338822	0.0113936	-0.554298	-0.0807815
201885_s_at	CYB5R3	cytochrome b5 reductase 3	0.409207	0.00192143	0.161431	0.608453	0.48369	0.000183234	0.250538	0.663809
201886_at	DCAF11	DDB1 and CUL4 associated factor 11	-0.116989	0.394987	-0.370782	0.153064	-0.140541	0.306105	-0.391254	0.129593
201887_at	IL13RA1	interleukin 13 receptor, alpha 1	-0.261027	0.0542446	-0.49224	0.00459327	-0.269936	0.046252	-0.499469	-0.00499179
201888_s_at	IL13RA1	interleukin 13 receptor, alpha 1	0.058701	0.670322	-0.209869	0.319034	0.0766262	0.578183	-0.192591	0.335115
201889_at	FAM3C	family with sequence similarity 3, member C	-0.0444685	0.747171	-0.306158	0.22347	-0.052987	0.700825	-0.313877	0.215342
201890_at	RRM2	ribonucleotide reductase M2	-0.0401302	0.771131	-0.302214	0.227595	-0.123626	0.368531	-0.376576	0.146481
201891_s_at	B2M	beta-2-microglobulin	-0.171529	0.210506	-0.417817	0.098244	-0.229324	0.0921473	-0.466259	0.0383082
201892_s_at	IMPDH2	IMP (inosine 5'-monophosphate) dehydrogenase 2	-0.136197	0.321446	-0.387497	0.133945	-0.141119	0.304101	-0.391754	0.129013
201893_x_at	DCN	decorin	0.267796	0.0480777	0.00268534	0.497736	0.451363	0.000542676	0.211372	0.640024
201894_s_at	SSR1	signal sequence receptor, alpha	0.0172476	0.900537	-0.249194	0.281262	0.0242932	0.860254	-0.242572	0.287741
201895_at	ARAF	v-raf murine sarcoma 3611 viral oncogene homolog	-0.0801228	0.560907	-0.338235	0.189201	-0.0728649	0.597033	-0.331754	0.19623
201896_s_at	PSRC1	proline/serine-rich coiled-coil 1	0.261424	0.0538658	-0.00416681	0.492563	0.115017	0.403054	-0.155015	0.369058
201897_s_at	CKS1B	CDC28 protein kinase regulatory subunit 1B	-0.127535	0.353463	-0.37998	0.142592	-0.183077	0.180933	-0.427609	0.0864228
201898_s_at	UBE2A	ubiquitin-conjugating enzyme E2A (RAD6 homolog)	0.032251	0.815181	-0.235062	0.295029	0.0607575	0.659468	-0.207895	0.320887
201899_s_at	UBE2A	ubiquitin-conjugating enzyme E2A (RAD6 homolog)	-0.0943929	0.493034	-0.350907	0.175299	-0.145127	0.290429	-0.395212	0.124987
201900_s_at	AKR1A1	aldo-keto reductase family 1, member A1 (aldehyde reductase)	-0.219554	0.107273	-0.458168	0.0485777	-0.299387	0.0263837	-0.523137	-0.0370257
201901_s_at	YY1	YY1 transcription factor	-0.0993337	0.470574	-0.355273	0.17046	-0.0483072	0.726165	-0.309641	0.219812
201902_s_at	YY1	YY1 transcription factor	-0.032046	0.816336	-0.294841	0.235256	0.0886097	0.520016	-0.180946	0.345783
201903_at	UQCRC1	ubiquinol-cytochrome c reductase core protein I	-0.171161	0.211501	-0.417504	0.0986195	-0.141831	0.301641	-0.392369	0.128298
201904_s_at	CTDSPL	CTD (carboxy-terminal domain, RNA polymerase II, polypeptide A) small phosphatas	-0.171283	0.211169	-0.417608	0.0984943	-0.168146	0.219776	-0.414938	0.101692
201905_s_at	CTDSPL	CTD (carboxy-terminal domain, RNA polymerase II, polypeptide A) small phosphatas	-0.170951	0.212069	-0.417325	0.0988334	-0.185767	0.174498	-0.429882	0.0836583
201906_s_at	CTDSPL	CTD (carboxy-terminal domain, RNA polymerase II, polypeptide A) small phosphatas	-0.35358	0.00809376	-0.565807	-0.0974169	-0.333411	0.0128653	-0.550058	-0.0747188
201907_x_at	DVL3	dishevelled, dsh homolog 3 (Drosophila)	0.151825	0.268498	-0.11824	0.400975	0.112366	0.414054	-0.157635	0.366735
201908_at	DVL3	dishevelled, dsh homolog 3 (Drosophila)	0.0903084	0.512015	-0.179289	0.347289	0.2683	0.0476432	0.0032275	0.498143
201909_at	RPS4Y1	ribosomal protein S4, Y-linked 1	-0.227693	0.0945499	-0.464911	0.0400268	-0.0856055	0.534318	-0.343115	0.183872
201910_at	FARP1	FERM, RhoGEF (ARHGEF) and pleckstrin domain protein 1 (chondrocyte-derived)	0.342177	0.0105559	0.0845508	0.556921	0.366828	0.005874	0.112472	0.576067
201911_s_at	FARP1	FERM, RhoGEF (ARHGEF) and pleckstrin domain protein 1 (chondrocyte-derived)	0.419031	0.00145171	0.172957	0.615867	0.31494	0.0191831	0.054164	0.535499
201912_s_at	GSPT1	G1 to S phase transition 1	0.029299	0.83184	-0.237852	0.292329	0.0171502	0.901096	-0.249286	0.281173
201913_s_at	COASY	CoA synthase	-0.00748973	0.95672	-0.272251	0.258325	-0.111324	0.418424	-0.365822	0.158664
201914_s_at	SEC63	SEC63 homolog (S. cerevisiae)	0.0868223	0.528502	-0.182688	0.344196	0.0998073	0.46845	-0.169996	0.355691
201915_at	SEC63	SEC63 homolog (S. cerevisiae)	0.00872105	0.949613	-0.257176	0.27339	-0.00841462	0.951381	-0.273107	0.257462
201916_s_at	SEC63	SEC63 homolog (S. cerevisiae)	-0.00988064	0.942924	-0.274463	0.256092	0.00566796	0.96724	-0.260025	0.270563
201917_s_at	SLC25A36	solute carrier family 25, member 36	-0.0922708	0.50285	-0.349029	0.177373	-0.106077	0.440827	-0.361213	0.163836
201918_at	SLC25A36	solute carrier family 25, member 36	-0.215382	0.114284	-0.454702	0.0529447	-0.164595	0.229812	-0.41191	0.105305
201919_at	SLC25A36	solute carrier family 25, member 36	-0.168786	0.218003	-0.415482	0.101041	-0.0813997	0.55466	-0.339373	0.187961
201920_at	SLC20A1	solute carrier family 20 (phosphate transporter), member 1	-0.0195418	0.887388	-0.283374	0.247041	0.0394427	0.774949	-0.228248	0.301589
201921_at	GNG10	guanine nucleotide binding protein (G protein), gamma 10	0.00250716	0.985506	-0.26297	0.267631	-0.0904963	0.511134	-0.347456	0.179106
201922_at	NSA2	NSA2 ribosome biogenesis homolog (S. cerevisiae)	-0.122716	0.372091	-0.375784	0.147384	-0.202333	0.138487	-0.443811	0.0665405
201923_at	PRDX4	peroxiredoxin 4	-0.0227237	0.869201	-0.2863	0.244049	-0.110213	0.423115	-0.364846	0.159761
201924_at	AFF1	AF4/FMR2 family, member 1	-0.0323845	0.81443	-0.29515	0.234936	-0.0293215	0.831713	-0.292349	0.23783
201925_s_at	CD55	CD55 molecule, decay accelerating factor for complement (Cromer blood group)	-0.38414	0.00378659	-0.589377	-0.132324	-0.396814	0.00270461	-0.59905	-0.146986
201926_s_at	CD55	CD55 molecule, decay accelerating factor for complement (Cromer blood group)	-0.323745	0.0159027	-0.542456	-0.0639349	-0.274912	0.0422251	-0.503492	-0.0103661
201927_s_at	PKP4	plakophilin 4	-0.0817511	0.552946	-0.339686	0.18762	-0.104915	0.445878	-0.360191	0.164979
201928_at	PKP4	plakophilin 4	-0.191552	0.161222	-0.43476	0.0776979	-0.13197	0.336833	-0.383833	0.13817
201929_s_at	PKP4	plakophilin 4	-0.192753	0.158564	-0.43577	0.0764591	-0.0164138	0.905323	-0.280494	0.249977
201930_at	MCM6	minichromosome maintenance complex component 6	-0.0847791	0.538286	-0.34238	0.184676	-0.149236	0.27684	-0.39875	0.120851
201931_at	ETFA	electron-transfer-flavoprotein, alpha polypeptide	-0.229136	0.0924215	-0.466104	0.0385062	-0.261975	0.0533443	-0.493011	0.00357565
201932_at	LRRC41	leucine rich repeat containing 41	0.368181	0.00568058	0.114017	0.577112	0.312342	0.0202545	0.0512903	0.53344
201933_at	CHMP1A	chromatin modifying protein 1A	0.0538889	0.695978	-0.214479	0.314692	-0.00977585	0.943528	-0.274366	0.25619
201934_at	WDR82	WD repeat domain 82	-0.00165778	0.990416	-0.266842	0.26376	0.00258251	0.98507	-0.262899	0.267701
201935_s_at	EIF4G3	eukaryotic translation initiation factor 4 gamma, 3	0.215679	0.113775	-0.052635	0.454948	0.284739	0.0351169	0.0210252	0.511408
201936_s_at	EIF4G3	eukaryotic translation initiation factor 4 gamma, 3	-0.0146507	0.915454	-0.278869	0.251629	-0.0114961	0.933611	-0.275956	0.254582
201937_s_at	DNPEP	aspartyl aminopeptidase	-0.127837	0.352312	-0.380243	0.14229	-0.141445	0.302973	-0.392035	0.128686
201938_at	CDK2AP1	cyclin-dependent kinase 2 associated protein 1	0.337858	0.0116446	0.0797002	0.553543	0.489054	0.000151406	0.257111	0.667721
201939_at	PLK2	polo-like kinase 2	0.277487	0.0402568	0.0131538	0.50557	0.39813	0.00260977	0.148515	0.600051
201940_at	CPD	carboxypeptidase D	0.0171126	0.901312	-0.249321	0.281138	0.0484103	0.725604	-0.219713	0.309734
201941_at	CPD	carboxypeptidase D	-0.0726275	0.598232	-0.331541	0.19646	-0.129309	0.34675	-0.381522	0.140824
201942_s_at	CPD	carboxypeptidase D	0.226151	0.0968648	-0.0416494	0.463636	0.18382	0.179137	-0.0856588	0.428238
201943_s_at	CPD	carboxypeptidase D	0.0794691	0.564118	-0.189835	0.337652	0.145382	0.289574	-0.124731	0.395432
201944_at	HEXB	hexosaminidase B (beta polypeptide)	0.113197	0.410587	-0.156814	0.367464	-0.00563932	0.967406	-0.270536	0.260052
201945_at	FURIN	furin (paired basic amino acid cleaving enzyme)	0.255023	0.0602363	-0.0110249	0.487351	0.16999	0.214688	-0.0998131	0.416508
201946_s_at	CCT2	chaperonin containing TCP1, subunit 2 (beta)	0.0740768	0.59093	-0.195058	0.332837	0.122957	0.371146	-0.147145	0.375994
201947_s_at	CCT2	chaperonin containing TCP1, subunit 2 (beta)	-0.0382559	0.781551	-0.300508	0.229374	-0.108406	0.430801	-0.363261	0.161542
201948_at	GNL2	guanine nucleotide binding protein-like 2 (nucleolar)	0.033346	0.809022	-0.234026	0.296029	-0.0702844	0.61012	-0.329443	0.198723
201949_x_at	CAPZB	capping protein (actin filament) muscle Z-line, beta	0.0711943	0.605491	-0.197844	0.330258	0.228475	0.0933919	-0.039203	0.465557
201950_x_at	CAPZB	capping protein (actin filament) muscle Z-line, beta	0.137792	0.315755	-0.132348	0.388878	0.289217	0.0322235	0.0259029	0.515003
201951_at	ALCAM	activated leukocyte cell adhesion molecule	0.371506	0.00522885	0.117816	0.579674	0.323643	0.0159378	0.0638213	0.542375
201952_at	ALCAM	activated leukocyte cell adhesion molecule	0.339428	0.0112383	0.0814616	0.554772	0.216789	0.111882	-0.0514735	0.455871
201953_at	CIB1	calcium and integrin binding 1 (calmyrin)	-0.296467	0.0279616	-0.520805	-0.0338253	-0.263782	0.0516618	-0.494479	0.00163457
201954_at	ARPC1B	actin related protein 2/3 complex, subunit 1B, 41kDa	0.000685779	0.996035	-0.264664	0.265939	-0.0676461	0.623627	-0.327078	0.201268
201955_at	CCNC	cyclin C	-0.257505	0.0576979	-0.489374	0.00836886	-0.310956	0.0208464	-0.532341	-0.0497593
201956_s_at	GNPAT	glyceronephosphate O-acyltransferase	-0.0618562	0.653698	-0.321876	0.20684	-0.116048	0.398825	-0.369959	0.153995
201957_at	PPP1R12B	protein phosphatase 1, regulatory (inhibitor) subunit 12B	0.0157284	0.909259	-0.250619	0.279862	0.161707	0.238204	-0.108238	0.409443
201958_s_at	PPP1R12B	protein phosphatase 1, regulatory (inhibitor) subunit 12B	0.0660842	0.631682	-0.202773	0.325676	0.203683	0.135818	-0.0651383	0.444942
201959_s_at	MYCBP2	MYC binding protein 2	0.207131	0.129178	-0.0615534	0.447824	0.172796	0.207103	-0.09695	0.418895
201960_s_at	MYCBP2	MYC binding protein 2	0.0836724	0.543622	-0.185753	0.341396	0.0313035	0.82052	-0.235958	0.294162
201961_s_at	RNF41	ring finger protein 41	0.0592468	0.667434	-0.209346	0.319526	0.248118	0.0677738	-0.0183943	0.481711
201962_s_at	RNF41	ring finger protein 41	-0.131211	0.339642	-0.383174	0.138927	0.0157383	0.909203	-0.25061	0.279872
201963_at	ACSL1	acyl-CoA synthetase long-chain family member 1	0.113066	0.411135	-0.156944	0.367348	0.19316	0.157669	-0.0760388	0.436113
201964_at	SETX	senataxin	-0.168124	0.219839	-0.414919	0.101715	-0.0444229	0.747422	-0.306117	0.223513
201965_s_at	SETX	senataxin	0.160182	0.242719	-0.109785	0.408139	0.0876529	0.52455	-0.181878	0.344934
201966_at	NDUFS2	NADH dehydrogenase (ubiquinone) Fe-S protein 2, 49kDa (NADH-coenzyme Q reductase	-0.163972	0.231605	-0.411378	0.105938	-0.088185	0.522026	-0.345406	0.18136
201967_at	RBM6	RNA binding motif protein 6	0.0411587	0.765431	-0.226618	0.30315	-0.00117549	0.993204	-0.266394	0.264209
201968_s_at	PGM1	phosphoglucomutase 1	-0.141697	0.302104	-0.392253	0.128433	-0.232949	0.0869793	-0.469251	0.0344837
201969_at	NASP	nuclear autoantigenic sperm protein (histone-binding)	0.00256071	0.985196	-0.26292	0.267681	-0.0662858	0.63064	-0.325857	0.202579
201970_s_at	NASP	nuclear autoantigenic sperm protein (histone-binding)	0.0779092	0.571816	-0.191348	0.336261	0.042017	0.760683	-0.225802	0.303931
201971_s_at	ATP6V1A	ATPase, H+ transporting, lysosomal 70kDa, V1 subunit A	0.193193	0.157596	-0.0760042	0.436141	0.209659	0.124467	-0.0589197	0.449935
201972_at	ATP6V1A	ATPase, H+ transporting, lysosomal 70kDa, V1 subunit A	-0.044697	0.745916	-0.306366	0.223252	-0.0558312	0.68558	-0.316446	0.21262
201973_s_at	C7orf28B /// CCZ1	chromosome 7 open reading frame 28B /// CCZ1 vacuolar protein trafficking and bi	-0.11574	0.400086	-0.36969	0.1543	-0.126323	0.358093	-0.378925	0.143798
201974_s_at	CCZ1	CCZ1 vacuolar protein trafficking and biogenesis associated homolog (S. cerevisi	0.216836	0.111803	-0.0514246	0.45591	0.16926	0.216692	-0.100557	0.415887
201975_at	CLIP1	CAP-GLY domain containing linker protein 1	0.197245	0.148899	-0.0718151	0.439545	0.283072	0.0362473	0.0192133	0.510068
201976_s_at	MYO10	myosin X	0.122136	0.374374	-0.14796	0.375278	0.049669	0.71876	-0.218512	0.310874
201977_s_at	KIAA0141	KIAA0141	0.236256	0.0824665	-0.0309886	0.471974	0.229766	0.0915048	-0.0378424	0.466624
201978_s_at	KIAA0141	KIAA0141	0.0639609	0.6427	-0.204816	0.323769	-0.18019	0.188028	-0.425167	0.0893849
201979_s_at	PPP5C	protein phosphatase 5, catalytic subunit	0.313229	0.0198833	0.0522706	0.534143	0.261115	0.0541607	-0.00449897	0.492312
201980_s_at	RSU1	Ras suppressor protein 1	0.452277	0.00052703	0.21247	0.640701	0.564474	7.16483e-06	0.351866	0.721697
201981_at	PAPPA	pregnancy-associated plasma protein A, pappalysin 1	0.266789	0.0489574	0.00160046	0.496919	0.298009	0.0271187	0.0355148	0.522037
201982_s_at	PAPPA	pregnancy-associated plasma protein A, pappalysin 1	0.211448	0.121212	-0.057054	0.451426	-0.0376758	0.784784	-0.299979	0.229924
201983_s_at	EGFR	epidermal growth factor receptor	0.265994	0.0496611	0.000744335	0.496274	0.232577	0.0874991	-0.0348766	0.468944
201984_s_at	EGFR	epidermal growth factor receptor	0.261299	0.0539845	-0.00430068	0.492462	0.21804	0.109778	-0.0501636	0.456911
201985_at	KIAA0196	KIAA0196	0.0528943	0.701325	-0.215431	0.313793	-0.00240141	0.986117	-0.267533	0.263068
201986_at	MED13	mediator complex subunit 13	-0.156647	0.253409	-0.405113	0.113366	-0.133631	0.330732	-0.385274	0.136511
201987_at	MED13	mediator complex subunit 13	-0.213248	0.118005	-0.452925	0.0551756	-0.259814	0.055414	-0.491254	0.00589389
201988_s_at	CREBL2	cAMP responsive element binding protein-like 2	-0.0586693	0.670489	-0.319006	0.2099	0.0151991	0.912301	-0.251115	0.279374
201989_s_at	CREBL2	cAMP responsive element binding protein-like 2	-0.126175	0.358658	-0.378797	0.143945	-0.154711	0.259395	-0.403453	0.115324
201990_s_at	CREBL2	cAMP responsive element binding protein-like 2	-0.360063	0.00693015	-0.570835	-0.104769	-0.443867	0.000687695	-0.634456	-0.202399
201991_s_at	KIF5B	kinesin family member 5B	-0.0241447	0.8611	-0.287604	0.242712	-0.00307004	0.982252	-0.268153	0.262446
201992_s_at	KIF5B	kinesin family member 5B	0.091251	0.507602	-0.178369	0.348125	0.080043	0.561299	-0.189278	0.338164
201993_x_at	HNRPDL	heterogeneous nuclear ribonucleoprotein D-like	0.151222	0.270426	-0.118848	0.400457	0.0926257	0.501201	-0.177026	0.349343
201994_at	MORF4L2	mortality factor 4 like 2	0.0955914	0.487536	-0.174126	0.351967	0.0911882	0.507895	-0.17843	0.348069
201995_at	EXT1	exostosin 1	0.292939	0.0299727	0.0299656	0.517984	0.0972373	0.480037	-0.172515	0.353422
201996_s_at	SPEN	spen homolog, transcriptional regulator (Drosophila)	0.0583714	0.672068	-0.210185	0.318737	0.0052475	0.969669	-0.260417	0.270173
201997_s_at	SPEN	spen homolog, transcriptional regulator (Drosophila)	0.0556363	0.68662	-0.212807	0.31627	0.0718062	0.602387	-0.197253	0.330806
201998_at	ST6GAL1	ST6 beta-galactosamide alpha-2,6-sialyltranferase 1	-0.194848	0.154	-0.437532	0.0742945	-0.416931	0.00154247	-0.614285	-0.170487
201999_s_at	DYNLT1	dynein, light chain, Tctex-type 1	-0.197152	0.149094	-0.439467	0.0719113	-0.197784	0.147768	-0.439998	0.0712565
202000_at	NDUFA6	NADH dehydrogenase (ubiquinone) 1 alpha subcomplex, 6, 14kDa	-0.196487	0.150497	-0.438909	0.072599	-0.142242	0.300229	-0.392723	0.127886
202001_s_at	NDUFA6	NADH dehydrogenase (ubiquinone) 1 alpha subcomplex, 6, 14kDa	-0.124368	0.36564	-0.377223	0.145743	-0.234697	0.0845709	-0.470691	0.0326375
202002_at	ACAA2	acetyl-CoA acyltransferase 2	-0.0247972	0.857384	-0.288203	0.242097	-0.213582	0.117416	-0.453204	0.0548263
202003_s_at	ACAA2	acetyl-CoA acyltransferase 2	-0.262485	0.0528643	-0.493426	0.0030273	-0.299153	0.0265073	-0.52295	-0.0367691
202004_x_at	SDHC	succinate dehydrogenase complex, subunit C, integral membrane protein, 15kDa	-0.251715	0.0637588	-0.484651	0.0145593	-0.227501	0.0948362	-0.464752	0.0402292
202005_at	ST14	suppression of tumorigenicity 14 (colon carcinoma)	-0.348345	0.00915407	-0.561733	-0.0914993	-0.404905	0.00216673	-0.605195	-0.156404
202006_at	PTPN12	protein tyrosine phosphatase, non-receptor type 12	-0.0536003	0.697528	-0.314431	0.214755	0.0458995	0.739318	-0.222107	0.307457
202007_at	NID1	nidogen 1	0.307559	0.0223595	0.0460119	0.529644	0.463662	0.000363591	0.226183	0.649116
202008_s_at	NID1	nidogen 1	0.363732	0.00633839	0.108944	0.573675	0.405363	0.00213932	0.156939	0.605543
202009_at	TWF2	twinfilin, actin-binding protein, homolog 2 (Drosophila)	0.127925	0.35198	-0.142203	0.380319	0.108537	0.43024	-0.161412	0.363376
202010_s_at	ZNF410	zinc finger protein 410	-0.20497	0.133311	-0.446018	0.063801	-0.105795	0.44205	-0.360965	0.164113
202011_at	TJP1	tight junction protein 1 (zona occludens 1)	0.244253	0.0723122	-0.0225077	0.478544	0.305428	0.0233555	0.0436639	0.527949
202012_s_at	EXT2	exostosin 2	0.232861	0.0871025	-0.034577	0.469178	0.243377	0.0733732	-0.0234384	0.477826
202013_s_at	EXT2	exostosin 2	0.229944	0.0912466	-0.0376545	0.466771	0.310532	0.0210305	0.049291	0.532005
202014_at	PPP1R15A	protein phosphatase 1, regulatory (inhibitor) subunit 15A	0.0620515	0.652674	-0.206652	0.322052	0.234145	0.0853258	-0.0332208	0.470236
202015_x_at	---	---	0.0380636	0.782622	-0.229556	0.300333	-0.132872	0.333508	-0.384616	0.137268
202016_at	MEST	mesoderm specific transcript homolog (mouse)	0.0371842	0.787526	-0.23039	0.299531	-0.04585	0.739589	-0.307412	0.222154
202017_at	EPHX1	epoxide hydrolase 1, microsomal (xenobiotic)	0.186033	0.173871	-0.0833845	0.430107	0.171859	0.209614	-0.0979064	0.418098
202018_s_at	LTF	lactotransferrin	-0.124099	0.366687	-0.376989	0.14601	-0.277923	0.0399316	-0.505921	-0.0136255
202019_s_at	LANCL1	LanC lantibiotic synthetase component C-like 1 (bacterial)	0.249996	0.0656536	-0.0163935	0.483246	0.113676	0.408596	-0.15634	0.367883
202020_s_at	LANCL1	LanC lantibiotic synthetase component C-like 1 (bacterial)	-0.168083	0.219951	-0.414884	0.101756	-0.219722	0.106996	-0.458308	0.048401
202021_x_at	EIF1	eukaryotic translation initiation factor 1	-0.0292761	0.83197	-0.292308	0.237873	0.0448138	0.745273	-0.223141	0.306472
202022_at	ALDOC	aldolase C, fructose-bisphosphate	0.0797298	0.562837	-0.189582	0.337884	0.132407	0.33522	-0.137733	0.384212
202023_at	EFNA1	ephrin-A1	-0.255197	0.0600553	-0.487493	0.0108386	-0.39513	0.0028304	-0.597769	-0.145032
202024_at	ASNA1	arsA arsenite transporter, ATP-binding, homolog 1 (bacterial)	-0.0440324	0.749569	-0.305762	0.223885	0.0373112	0.786818	-0.23027	0.299647
202025_x_at	ACAA1	acetyl-CoA acyltransferase 1	-0.0896607	0.515058	-0.346715	0.179921	-0.178721	0.191713	-0.423923	0.0908903
202026_at	SDHD	succinate dehydrogenase complex, subunit D, integral membrane protein	-0.254056	0.0612492	-0.486563	0.0120586	-0.320829	0.0169318	-0.540154	-0.0606928
202027_at	TMEM184B	transmembrane protein 184B	0.28424	0.0354522	0.0204825	0.511007	0.323358	0.0160363	0.0635038	0.54215
202028_s_at	RPL38	ribosomal protein L38	0.0114305	0.933989	-0.254644	0.275896	-0.156333	0.254373	-0.404844	0.113684
202029_x_at	RPL38	ribosomal protein L38	-0.187852	0.169625	-0.431642	0.0815124	-0.261474	0.0538183	-0.492604	0.00411318
202030_at	BCKDK	branched chain ketoacid dehydrogenase kinase	0.250075	0.0655647	-0.0163085	0.483312	0.0917582	0.505236	-0.177874	0.348574
202031_s_at	WIPI2	WD repeat domain, phosphoinositide interacting 2	-0.00390342	0.977436	-0.268927	0.261669	-0.173369	0.205578	-0.419381	0.0963652
202032_s_at	MAN2A2	mannosidase, alpha, class 2A, member 2	0.0932443	0.498335	-0.176422	0.349891	0.118971	0.386971	-0.1511	0.372515
202033_s_at	RB1CC1	RB1-inducible coiled-coil 1	-0.0597364	0.664849	-0.319967	0.208876	-0.0539492	0.695655	-0.314746	0.214422
202034_x_at	RB1CC1	RB1-inducible coiled-coil 1	-0.0161123	0.907054	-0.280216	0.250259	-0.184337	0.177898	-0.428674	0.0851283
202035_s_at	SFRP1	secreted frizzled-related protein 1	0.338086	0.0115848	0.0799561	0.553722	0.309135	0.0216464	0.0477494	0.530896
202036_s_at	SFRP1	secreted frizzled-related protein 1	0.261231	0.0540497	-0.00437417	0.492406	0.353868	0.00803882	0.0977421	0.56603
202037_s_at	SFRP1	secreted frizzled-related protein 1	0.249846	0.0658204	-0.0165528	0.483124	0.369027	0.00556251	0.114983	0.577764
202038_at	UBE4A	ubiquitination factor E4A (UFD2 homolog, yeast)	0.0228104	0.868706	-0.243968	0.286379	-0.0362256	0.792881	-0.298657	0.231299
202039_at	MYO18A /// TIAF1	myosin XVIIIA /// TGFB1-induced anti-apoptotic factor 1	0.175202	0.200753	-0.0944924	0.420938	0.143791	0.29494	-0.12633	0.394061
202040_s_at	KDM5A	lysine (K)-specific demethylase 5A	-0.0919894	0.504159	-0.348779	0.177648	-0.194041	0.155746	-0.436854	0.0751284
202041_s_at	FIBP	fibroblast growth factor (acidic) intracellular binding protein	0.122043	0.374739	-0.148052	0.375197	0.0911136	0.508244	-0.178503	0.348003
202042_at	HARS	histidyl-tRNA synthetase	0.0468504	0.734114	-0.221201	0.30832	0.246792	0.069304	-0.0198062	0.480626
202043_s_at	SMS	spermine synthase	-0.134805	0.32646	-0.386292	0.135337	-0.174635	0.202237	-0.420456	0.0950718
202044_at	GRLF1	glucocorticoid receptor DNA binding factor 1	-0.00858212	0.950415	-0.273262	0.257306	-0.142182	0.300435	-0.392672	0.127946
202045_s_at	GRLF1	glucocorticoid receptor DNA binding factor 1	0.271971	0.0445687	0.00718789	0.501115	0.171016	0.211893	-0.098767	0.417381
202046_s_at	GRLF1	glucocorticoid receptor DNA binding factor 1	0.32022	0.0171536	0.0600168	0.539674	0.194861	0.153971	-0.0742805	0.437544
202047_s_at	CBX6	chromobox homolog 6	0.272447	0.0441821	0.00770224	0.5015	0.435857	0.000880521	0.192855	0.628485
202048_s_at	CBX6	chromobox homolog 6	0.327899	0.0145298	0.0685611	0.545727	0.440757	0.000757491	0.198689	0.632141
202049_s_at	ZMYM4	zinc finger, MYM-type 4	0.306725	0.0227448	0.045093	0.528981	0.403423	0.00225748	0.154675	0.604071
202050_s_at	ZMYM4	zinc finger, MYM-type 4	0.093353	0.497832	-0.176316	0.349987	0.215471	0.114131	-0.0528519	0.454776
202051_s_at	ZMYM4	zinc finger, MYM-type 4	-0.0493235	0.720636	-0.310561	0.218842	0.0184893	0.893417	-0.248029	0.282406
202052_s_at	RAI14	retinoic acid induced 14	0.450868	0.000551327	0.210778	0.639656	0.65115	7.33153e-08	0.466423	0.781454
202053_s_at	ALDH3A2	aldehyde dehydrogenase 3 family, member A2	-0.422763	0.00130219	-0.618674	-0.177353	-0.477359	0.000228592	-0.65918	-0.242807
202054_s_at	ALDH3A2	aldehyde dehydrogenase 3 family, member A2	-0.496987	0.000113513	-0.673489	-0.266873	-0.564061	7.30074e-06	-0.721407	-0.351335
202055_at	KPNA1	karyopherin alpha 1 (importin alpha 5)	0.220798	0.105247	-0.047273	0.459201	0.253055	0.0623122	-0.0131281	0.485746
202056_at	KPNA1	karyopherin alpha 1 (importin alpha 5)	0.0126718	0.92684	-0.253482	0.277042	0.132945	0.333243	-0.137196	0.384679
202057_at	KPNA1	karyopherin alpha 1 (importin alpha 5)	0.133422	0.331495	-0.136719	0.385093	0.0871257	0.527057	-0.182392	0.344465
202058_s_at	KPNA1	karyopherin alpha 1 (importin alpha 5)	0.197402	0.14857	-0.0716527	0.439677	0.304867	0.0236237	0.0430468	0.527503
202059_s_at	KPNA1	karyopherin alpha 1 (importin alpha 5)	0.34186	0.0106328	0.0841939	0.556673	0.248275	0.0675954	-0.0182279	0.481839
202060_at	CTR9	Ctr9, Paf1/RNA polymerase II complex component, homolog (S. cerevisiae)	0.0276401	0.841235	-0.239417	0.290809	-0.0501884	0.715942	-0.311345	0.218016
202061_s_at	SEL1L	sel-1 suppressor of lin-12-like (C. elegans)	-0.0738137	0.592252	-0.332602	0.195313	-0.0362554	0.792714	-0.298684	0.231271
202062_s_at	SEL1L	sel-1 suppressor of lin-12-like (C. elegans)	0.124184	0.366353	-0.145925	0.377063	0.07859	0.568451	-0.190688	0.336868
202063_s_at	SEL1L	sel-1 suppressor of lin-12-like (C. elegans)	-0.0580079	0.673995	-0.31841	0.210534	-0.070064	0.611243	-0.329246	0.198936
202064_s_at	SEL1L	sel-1 suppressor of lin-12-like (C. elegans)	0.21671	0.112016	-0.0515563	0.455806	0.0778449	0.572134	-0.19141	0.336203
202065_s_at	PPFIA1	protein tyrosine phosphatase, receptor type, f polypeptide (PTPRF), interacting	0.107812	0.433349	-0.162128	0.362738	-0.0401052	0.771271	-0.302192	0.227619
202066_at	PPFIA1	protein tyrosine phosphatase, receptor type, f polypeptide (PTPRF), interacting	-0.203904	0.135385	-0.445127	0.0649087	-0.247784	0.0681569	-0.481437	0.0187502
202067_s_at	LDLR	low density lipoprotein receptor	0.111543	0.417504	-0.158448	0.366014	0.220158	0.106285	-0.047944	0.45867
202068_s_at	LDLR	low density lipoprotein receptor	0.000999642	0.994221	-0.264372	0.266231	0.0871065	0.527148	-0.182411	0.344448
202069_s_at	IDH3A	isocitrate dehydrogenase 3 (NAD+) alpha	-0.0777998	0.572358	-0.336163	0.191454	-0.0463526	0.736837	-0.307868	0.221675
202070_s_at	IDH3A	isocitrate dehydrogenase 3 (NAD+) alpha	-0.303337	0.0243686	-0.526285	-0.0413638	-0.231616	0.0888537	-0.46815	0.0358918
202071_at	SDC4	syndecan 4	0.0163202	0.90586	-0.250064	0.280408	-0.109752	0.425068	-0.364442	0.160215
202072_at	HNRNPL	heterogeneous nuclear ribonucleoprotein L	-0.00679843	0.960711	-0.27161	0.25897	-0.0119648	0.930912	-0.276389	0.254144
202073_at	OPTN	optineurin	-0.0645156	0.639814	-0.324267	0.204283	0.0716755	0.60305	-0.19738	0.330689
202074_s_at	OPTN	optineurin	0.0393512	0.775457	-0.228334	0.301505	0.0691507	0.615909	-0.199817	0.328427
202075_s_at	PLTP	phospholipid transfer protein	0.105394	0.443791	-0.164508	0.360613	0.223047	0.101659	-0.044912	0.461066
202076_at	BIRC2	baculoviral IAP repeat-containing 2	-0.0670439	0.626728	-0.326538	0.201848	-0.0945687	0.492226	-0.351063	0.175127
202077_at	NDUFAB1	NADH dehydrogenase (ubiquinone) 1, alpha/beta subcomplex, 1, 8kDa	-0.201709	0.139734	-0.443289	0.0671882	-0.22734	0.0950758	-0.464619	0.0403983
202078_at	COPS3	COP9 constitutive photomorphogenic homolog subunit 3 (Arabidopsis)	-0.0416629	0.762641	-0.303609	0.226138	-0.0549397	0.690346	-0.315641	0.213474
202079_s_at	TRAK1	trafficking protein, kinesin binding 1	-0.287371	0.0333915	-0.513522	-0.0238903	-0.27822	0.0397109	-0.506161	-0.0139475
202080_s_at	TRAK1	trafficking protein, kinesin binding 1	-0.263772	0.0516708	-0.494471	0.00164507	-0.20981	0.12419	-0.45006	0.0587626
202081_at	IER2	immediate early response 2	-0.0447394	0.745682	-0.306404	0.223212	-0.0103104	0.940446	-0.27486	0.255691
202082_s_at	SEC14L1	SEC14-like 1 (S. cerevisiae)	0.356225	0.00759994	0.100413	0.56786	0.299802	0.0261657	0.0374809	0.523468
202083_s_at	SEC14L1	SEC14-like 1 (S. cerevisiae)	0.0777765	0.572473	-0.191476	0.336142	0.0905485	0.510889	-0.179055	0.347502
202084_s_at	SEC14L1	SEC14-like 1 (S. cerevisiae)	0.129022	0.34783	-0.14111	0.381273	0.258295	0.0569082	-0.00752255	0.490018
202085_at	TJP2	tight junction protein 2 (zona occludens 2)	-0.028599	0.835802	-0.291688	0.238513	-0.117615	0.392442	-0.37133	0.152443
202086_at	MX1	myxovirus (influenza virus) resistance 1, interferon-inducible protein p78 (mous	-0.245017	0.0713961	-0.479171	0.0216951	-0.169611	0.215728	-0.416185	0.1002
202087_s_at	CTSL1	cathepsin L1	0.190481	0.163623	-0.0788032	0.433858	0.321576	0.0166629	0.0615228	0.540744
202088_at	SLC39A6	solute carrier family 39 (zinc transporter), member 6	0.305317	0.023408	0.0435426	0.527862	0.40082	0.00242506	0.151643	0.602096
202089_s_at	SLC39A6	solute carrier family 39 (zinc transporter), member 6	0.274838	0.0422826	0.0102864	0.503432	0.441467	0.000741031	0.199535	0.632669
202090_s_at	UQCR11	ubiquinol-cytochrome c reductase, complex III subunit XI	-0.244479	0.0720397	-0.47873	0.0222669	-0.356512	0.00754804	-0.568083	-0.100738
202091_at	ARL2BP	ADP-ribosylation factor-like 2 binding protein	0.141651	0.302261	-0.128479	0.392213	0.202157	0.138839	-0.0667238	0.443664
202092_s_at	ARL2BP	ADP-ribosylation factor-like 2 binding protein	0.205805	0.131702	-0.062933	0.446716	0.273008	0.0437304	0.00830801	0.501954
202093_s_at	PAF1	Paf1, RNA polymerase II associated factor, homolog (S. cerevisiae)	0.358212	0.00724649	0.102667	0.569401	0.253922	0.0613904	-0.0122015	0.486454
202094_at	BIRC5	baculoviral IAP repeat-containing 5	0.0537741	0.696594	-0.214589	0.314588	0.0294941	0.830737	-0.237667	0.292507
202095_s_at	BIRC5	baculoviral IAP repeat-containing 5	-0.0711403	0.605765	-0.33021	0.197897	-0.118001	0.390879	-0.371668	0.152061
202096_s_at	TSPO	translocator protein (18kDa)	-0.101381	0.461432	-0.357078	0.168452	-0.116738	0.396008	-0.370563	0.153312
202097_at	NUP153	nucleoporin 153kDa	0.00854123	0.950651	-0.257344	0.273224	-0.035483	0.797035	-0.29798	0.232003
202098_s_at	PRMT2	protein arginine methyltransferase 2	0.0437782	0.750968	-0.224127	0.305531	0.212406	0.119497	-0.0560545	0.452224
202099_s_at	DGCR2	DiGeorge syndrome critical region gene 2	0.0315491	0.819135	-0.235726	0.294387	-0.0930145	0.499399	-0.349687	0.176646
202100_at	RALB	v-ral simian leukemia viral oncogene homolog B (ras related; GTP binding protein	-0.321375	0.0167348	-0.540586	-0.0612995	-0.131031	0.34031	-0.383018	0.139106
202101_s_at	RALB	v-ral simian leukemia viral oncogene homolog B (ras related; GTP binding protein	0.0331223	0.81028	-0.234238	0.295825	0.151098	0.270822	-0.118973	0.400351
202102_s_at	BRD4	bromodomain containing 4	0.184467	0.177587	-0.0849947	0.428784	0.217197	0.111192	-0.0510463	0.456211
202103_at	BRD4	bromodomain containing 4	0.167669	0.221108	-0.102178	0.414531	0.0933377	0.497903	-0.176331	0.349973
202104_s_at	SPG7	spastic paraplegia 7 (pure and complicated autosomal recessive)	0.0360796	0.793697	-0.231438	0.298524	0.138806	0.312174	-0.131332	0.389755
202105_at	IGBP1	immunoglobulin (CD79A) binding protein 1	-0.177688	0.194337	-0.423047	0.0919487	-0.324852	0.0155265	-0.543328	-0.0651664
202106_at	GOLGA3	golgin A3	0.0433534	0.753308	-0.224531	0.305146	0.0879859	0.52297	-0.181554	0.345229
202107_s_at	MCM2	minichromosome maintenance complex component 2	-0.174726	0.201998	-0.420534	0.0949786	-0.173535	0.205139	-0.419522	0.096196
202108_at	PEPD	peptidase D	0.0751292	0.585653	-0.19404	0.333778	0.0321615	0.815685	-0.235147	0.294947
202109_at	ARFIP2	ADP-ribosylation factor interacting protein 2	-0.392553	0.00303298	-0.595805	-0.142044	-0.258043	0.0571584	-0.489813	0.00779179
202110_at	COX7B	cytochrome c oxidase subunit VIIb	-0.36362	0.00635586	-0.573588	-0.108815	-0.386941	0.00351909	-0.59152	-0.135555
202111_at	SLC4A2	solute carrier family 4, anion exchanger, member 2 (erythrocyte membrane protein	0.0763142	0.579736	-0.192893	0.334837	0.168935	0.217589	-0.100888	0.41561
202112_at	VWF	von Willebrand factor	-0.00786693	0.954542	-0.2726	0.257973	0.148193	0.28025	-0.121902	0.397852
202113_s_at	SNX2	sorting nexin 2	-0.100101	0.467138	-0.35595	0.169708	-0.096287	0.484359	-0.352582	0.173445
202114_at	SNX2	sorting nexin 2	-0.249859	0.0658057	-0.483135	0.0165388	-0.301652	0.0252117	-0.524943	-0.0395122
202115_s_at	NOC2L	nucleolar complex associated 2 homolog (S. cerevisiae)	0.256786	0.0584242	-0.00913869	0.488788	0.226364	0.0965433	-0.041426	0.463811
202116_at	DPF2	D4, zinc and double PHD fingers family 2	0.389518	0.00328796	0.138532	0.593489	0.457916	0.000439222	0.21925	0.644874
202117_at	ARHGAP1	Rho GTPase activating protein 1	0.336483	0.0120111	0.0781578	0.552466	0.402148	0.00233824	0.15319	0.603104
202118_s_at	CPNE3	copine III	0.134975	0.325848	-0.135168	0.386438	-0.00755416	0.956348	-0.27231	0.258265
202119_s_at	CPNE3	copine III	-0.0801819	0.560617	-0.338288	0.189143	-0.101538	0.460733	-0.357217	0.168297
202120_x_at	AP2S1	adaptor-related protein complex 2, sigma 1 subunit	0.237227	0.0811765	-0.0299607	0.472774	0.291887	0.0305951	0.0288166	0.517142
202121_s_at	CHMP2A	chromatin modifying protein 2A	-0.0660087	0.632072	-0.325608	0.202845	-0.104697	0.446829	-0.359999	0.165193
202122_s_at	PLIN3	perilipin 3	0.108649	0.429762	-0.161302	0.363474	0.124195	0.366312	-0.145915	0.377073
202123_s_at	ABL1	c-abl oncogene 1, non-receptor tyrosine kinase	0.0893382	0.516577	-0.180235	0.346429	0.259535	0.0556864	-0.00619358	0.491027
202124_s_at	TRAK2	trafficking protein, kinesin binding 2	0.195121	0.153413	-0.0740125	0.437761	0.212818	0.118765	-0.0556248	0.452567
202125_s_at	TRAK2	trafficking protein, kinesin binding 2	-0.0652663	0.635917	-0.324942	0.20356	0.0106918	0.938247	-0.255334	0.275213
202126_at	PRPF4B	PRP4 pre-mRNA processing factor 4 homolog B (yeast)	-0.19911	0.145017	-0.44111	0.0698834	-0.357838	0.00731193	-0.569111	-0.102242
202127_at	PRPF4B	PRP4 pre-mRNA processing factor 4 homolog B (yeast)	-0.161335	0.239299	-0.409126	0.108616	-0.0800831	0.561102	-0.338199	0.189239
202128_at	KIAA0317	KIAA0317	-0.123515	0.368964	-0.37648	0.146591	0.0559509	0.684941	-0.212505	0.316554
202129_s_at	RIOK3	RIO kinase 3 (yeast)	-0.125306	0.362004	-0.378041	0.144809	0.014269	0.917648	-0.251987	0.278517
202130_at	RIOK3	RIO kinase 3 (yeast)	-0.389687	0.00327325	-0.593618	-0.138728	-0.288878	0.0324358	-0.514731	-0.0255325
202131_s_at	RIOK3	RIO kinase 3 (yeast)	-0.264208	0.0512708	-0.494825	0.00117585	-0.162201	0.236755	-0.409865	0.107737
202132_at	WWTR1	WW domain containing transcription regulator 1	0.226987	0.0956042	-0.0407698	0.464327	0.418891	0.0014576	0.172793	0.615762
202133_at	WWTR1	WW domain containing transcription regulator 1	0.196665	0.150121	-0.0724152	0.439059	0.387949	0.003427	0.136719	0.592291
202134_s_at	WWTR1	WW domain containing transcription regulator 1	0.237888	0.0803076	-0.0292607	0.473318	0.385054	0.0036974	0.133378	0.590076
202135_s_at	ACTR1B	ARP1 actin-related protein 1 homolog B, centractin beta (yeast)	-0.0814952	0.554194	-0.339458	0.187869	-0.084284	0.54067	-0.34194	0.185158
202136_at	ZMYND11	zinc finger, MYND domain containing 11	-0.033634	0.807404	-0.296292	0.233754	0.0760723	0.580942	-0.193127	0.334621
202137_s_at	ZMYND11	zinc finger, MYND domain containing 11	0.119665	0.384188	-0.150412	0.373121	0.254898	0.0603662	-0.0111583	0.48725
202138_x_at	AIMP2	aminoacyl tRNA synthetase complex-interacting multifunctional protein 2	-0.0533159	0.699056	-0.314174	0.215027	-0.127607	0.353186	-0.380043	0.142519
202139_at	AKR7A2	aldo-keto reductase family 7, member A2 (aflatoxin aldehyde reductase)	0.0438557	0.750542	-0.224053	0.305602	0.140301	0.30694	-0.129834	0.391047
202140_s_at	CLK3	CDC-like kinase 3	0.0597751	0.664644	-0.208839	0.320002	0.175495	0.199989	-0.0941926	0.421187
202141_s_at	COPS8	COP9 constitutive photomorphogenic homolog subunit 8 (Arabidopsis)	0.0890126	0.518113	-0.180553	0.34614	0.175453	0.200098	-0.0942355	0.421151
202142_at	COPS8	COP9 constitutive photomorphogenic homolog subunit 8 (Arabidopsis)	0.0617505	0.654252	-0.206942	0.321781	0.237447	0.0808865	-0.0297277	0.472955
202143_s_at	COPS8	COP9 constitutive photomorphogenic homolog subunit 8 (Arabidopsis)	0.0790754	0.566056	-0.190217	0.337301	0.172278	0.208489	-0.0974792	0.418454
202144_s_at	ADSL	adenylosuccinate lyase	-0.0942255	0.493805	-0.350759	0.175463	-0.262582	0.0527743	-0.493504	0.0029239
202145_at	LY6E	lymphocyte antigen 6 complex, locus E	0.0941985	0.493929	-0.175489	0.350735	0.16169	0.238253	-0.108255	0.409429
202146_at	IFRD1	interferon-related developmental regulator 1	-0.109593	0.425742	-0.364303	0.160372	-0.0684169	0.619668	-0.327769	0.200525
202147_s_at	IFRD1	interferon-related developmental regulator 1	-0.00471302	0.972757	-0.269678	0.260915	0.143069	0.297397	-0.127055	0.393437
202148_s_at	PYCR1	pyrroline-5-carboxylate reductase 1	-0.0321429	0.81579	-0.29493	0.235164	0.0358616	0.794917	-0.231644	0.298325
202149_at	NEDD9	neural precursor cell expressed, developmentally down-regulated 9	-0.186858	0.171936	-0.430803	0.0825358	-0.193304	0.157354	-0.436234	0.0758902
202150_s_at	NEDD9	neural precursor cell expressed, developmentally down-regulated 9	-0.0318963	0.817179	-0.294704	0.235397	-0.104526	0.447575	-0.359849	0.165361
202151_s_at	UBAC1	UBA domain containing 1	-0.213126	0.11822	-0.452824	0.0553032	-0.0551612	0.68916	-0.315841	0.213262
202152_x_at	USF2	upstream transcription factor 2, c-fos interacting	-0.0989226	0.472422	-0.35491	0.170863	0.0412772	0.764775	-0.226505	0.303258
202153_s_at	NUP62	nucleoporin 62kDa	0.20713	0.12918	-0.0615545	0.447823	0.111127	0.419253	-0.158858	0.365649
202154_x_at	TUBB3	tubulin, beta 3	0.243397	0.0733487	-0.023417	0.477843	0.213673	0.117257	-0.0547319	0.453279
202155_s_at	NUP214	nucleoporin 214kDa	0.175459	0.200083	-0.0942296	0.421156	0.0233943	0.865376	-0.243418	0.286915
202156_s_at	CELF2	CUGBP, Elav-like family member 2	0.00296219	0.982876	-0.262546	0.268053	0.0364438	0.791661	-0.231092	0.298856
202157_s_at	CELF2	CUGBP, Elav-like family member 2	-0.0746473	0.588066	-0.333347	0.194507	-0.0429621	0.755465	-0.30479	0.224903
202158_s_at	CELF2	CUGBP, Elav-like family member 2	0.105445	0.443571	-0.164458	0.360657	-0.000681939	0.996057	-0.265936	0.264668
202159_at	FARSA	phenylalanyl-tRNA synthetase, alpha subunit	0.0321112	0.815969	-0.235194	0.294901	-0.131496	0.338586	-0.383421	0.138643
202160_at	CREBBP	CREB binding protein	0.304876	0.0236192	0.043057	0.527511	0.149906	0.274663	-0.120175	0.399327
202161_at	PKN1	protein kinase N1	-0.0260239	0.850408	-0.289328	0.240941	0.0349731	0.799892	-0.232486	0.297514
202162_s_at	CNOT8	CCR4-NOT transcription complex, subunit 8	-0.104956	0.445697	-0.360228	0.164938	-0.00668356	0.961375	-0.271504	0.259078
202163_s_at	CNOT8	CCR4-NOT transcription complex, subunit 8	-0.203621	0.135941	-0.444889	0.0652033	-0.274673	0.0424113	-0.503299	-0.0101082
202164_s_at	CNOT8	CCR4-NOT transcription complex, subunit 8	-0.160061	0.24308	-0.408036	0.109908	-0.0357388	0.795604	-0.298213	0.231761
202165_at	PPP1R2	protein phosphatase 1, regulatory (inhibitor) subunit 2	-0.194367	0.155039	-0.437128	0.0747919	-0.206073	0.131188	-0.44694	0.0626537
202166_s_at	PPP1R2	protein phosphatase 1, regulatory (inhibitor) subunit 2	-0.0927021	0.500847	-0.34941	0.176952	-0.105789	0.442077	-0.36096	0.164119
202167_s_at	MMS19	MMS19 nucleotide excision repair homolog (S. cerevisiae)	0.0860629	0.532128	-0.183427	0.343521	0.275467	0.0417945	0.0109663	0.50394
202168_at	TAF9	TAF9 RNA polymerase II, TATA box binding protein (TBP)-associated factor, 32kDa	-0.0791033	0.565919	-0.337326	0.19019	-0.164212	0.230913	-0.411583	0.105694
202169_s_at	AASDHPPT	aminoadipate-semialdehyde dehydrogenase-phosphopantetheinyl transferase	-0.10553	0.443198	-0.360733	0.164373	-0.116657	0.396338	-0.370492	0.153393
202170_s_at	AASDHPPT	aminoadipate-semialdehyde dehydrogenase-phosphopantetheinyl transferase	0.034196	0.804249	-0.233222	0.296805	-0.0697211	0.612993	-0.328938	0.199267
202171_at	VEZF1	vascular endothelial zinc finger 1	-0.000868879	0.994977	-0.266109	0.264494	-0.0935016	0.497145	-0.350118	0.17617
202172_at	VEZF1	vascular endothelial zinc finger 1	-0.124472	0.365233	-0.377314	0.145639	-0.13735	0.317326	-0.388496	0.13279
202173_s_at	VEZF1	vascular endothelial zinc finger 1	0.0393495	0.775467	-0.228336	0.301504	0.0468198	0.734281	-0.22123	0.308292
202174_s_at	PCM1	pericentriolar material 1	-0.0583835	0.672004	-0.318748	0.210174	-0.0863786	0.53062	-0.343802	0.18312
202175_at	CHPF	chondroitin polymerizing factor	0.217353	0.110929	-0.050883	0.45634	0.235777	0.0831082	-0.0314951	0.47158
202176_at	ERCC3	excision repair cross-complementing rodent repair deficiency, complementation gr	-0.144202	0.293549	-0.394415	0.125917	0.0583055	0.672417	-0.210249	0.318678
202177_at	GAS6	growth arrest-specific 6	0.517237	5.26554e-05	0.292005	0.688113	0.477176	0.000230046	0.242584	0.659045
202178_at	PRKCZ	protein kinase C, zeta	-0.237039	0.0814243	-0.472619	0.0301592	-0.315877	0.0188087	-0.536241	-0.0552015
202179_at	BLMH	bleomycin hydrolase	0.0335798	0.807708	-0.233805	0.296242	0.152069	0.267717	-0.117993	0.401186
202180_s_at	MVP	major vault protein	0.0904494	0.511354	-0.179151	0.347414	0.111373	0.418219	-0.158616	0.365864
202181_at	KIAA0247	KIAA0247	-0.187212	0.17111	-0.431102	0.0821711	0.0116643	0.932643	-0.254425	0.276112
202182_at	KAT2A	K(lysine) acetyltransferase 2A	0.302814	0.0246275	0.0407893	0.525869	0.174004	0.203896	-0.0957161	0.419921
202183_s_at	KIF22	kinesin family member 22	-0.132853	0.333579	-0.384599	0.137287	-0.197671	0.148004	-0.439904	0.0713734
202184_s_at	NUP133	nucleoporin 133kDa	-0.173378	0.205555	-0.419389	0.0963561	-0.238802	0.0791185	-0.474069	0.0282926
202185_at	PLOD3	procollagen-lysine, 2-oxoglutarate 5-dioxygenase 3	0.319052	0.0175859	0.0587208	0.538751	0.290947	0.0311603	0.0277904	0.516389
202186_x_at	PPP2R5A	protein phosphatase 2, regulatory subunit B', alpha	-0.0664181	0.629956	-0.325976	0.202451	-0.17481	0.201777	-0.420605	0.0948926
202187_s_at	PPP2R5A	protein phosphatase 2, regulatory subunit B', alpha	-0.417876	0.00150101	-0.614997	-0.171598	-0.447143	0.00062048	-0.636892	-0.206316
202188_at	NUP93	nucleoporin 93kDa	0.0802575	0.560247	-0.18907	0.338355	0.0504829	0.714346	-0.217735	0.311611
202189_x_at	PTBP1	polypyrimidine tract binding protein 1	0.00529278	0.969408	-0.260375	0.270215	-0.0489019	0.722928	-0.31018	0.219244
202190_at	CSTF1	cleavage stimulation factor, 3' pre-RNA, subunit 1, 50kDa	-0.0891314	0.517552	-0.346246	0.180437	-0.0798929	0.562035	-0.33803	0.189424
202191_s_at	GAS7	growth arrest-specific 7	0.203263	0.136645	-0.065575	0.44459	0.280257	0.0382251	0.0161561	0.507802
202192_s_at	GAS7	growth arrest-specific 7	0.172079	0.209024	-0.0976824	0.418285	0.368133	0.00568743	0.113961	0.577074
202193_at	LIMK2	LIM domain kinase 2	-0.226053	0.0970142	-0.463554	0.041753	-0.218185	0.109536	-0.457031	0.050012
202194_at	TMED5	transmembrane emp24 protein transport domain containing 5	-0.0970446	0.480911	-0.353252	0.172704	-0.191993	0.160242	-0.435131	0.077243
202195_s_at	TMED5	transmembrane emp24 protein transport domain containing 5	0.0782036	0.570359	-0.191062	0.336523	-0.123121	0.370505	-0.376136	0.146982
202196_s_at	DKK3	dickkopf homolog 3 (Xenopus laevis)	0.481643	0.000196911	0.248035	0.662314	0.557432	9.83558e-06	0.342831	0.716737
202197_at	MTMR3	myotubularin related protein 3	0.137585	0.31649	-0.132555	0.388699	0.0370516	0.788266	-0.230516	0.29941
202198_s_at	MTMR3	myotubularin related protein 3	0.109747	0.42509	-0.16022	0.364437	0.0803211	0.559935	-0.189008	0.338412
202199_s_at	SRPK1	SRSF protein kinase 1	-0.0710643	0.606152	-0.330142	0.19797	-0.0701114	0.611002	-0.329288	0.19889
202200_s_at	SRPK1	SRSF protein kinase 1	-0.156974	0.252408	-0.405393	0.113036	-0.293026	0.0299213	-0.518054	-0.0300614
202201_at	BLVRB	biliverdin reductase B (flavin reductase (NADPH))	-0.0127138	0.926598	-0.277081	0.253443	-0.188107	0.169035	-0.431857	0.0812493
202202_s_at	LAMA4	laminin, alpha 4	0.159318	0.245304	-0.110661	0.4074	0.37966	0.00425183	0.127167	0.585943
202203_s_at	AMFR	autocrine motility factor receptor	-0.0835101	0.544407	-0.341251	0.185911	-0.0842496	0.540836	-0.341909	0.185192
202204_s_at	AMFR	autocrine motility factor receptor	0.196819	0.149795	-0.0722553	0.439188	0.0560305	0.684516	-0.212429	0.316626
202205_at	VASP	vasodilator-stimulated phosphoprotein	-0.0239063	0.862458	-0.287385	0.242936	-0.102259	0.457538	-0.357853	0.167589
202206_at	ARL4C	ADP-ribosylation factor-like 4C	0.114417	0.40553	-0.155608	0.368532	0.352355	0.0083319	0.09603	0.564854
202207_at	ARL4C	ADP-ribosylation factor-like 4C	0.0632173	0.646577	-0.205532	0.3231	0.331497	0.0134238	0.0725777	0.548555
202208_s_at	ARL4C	ADP-ribosylation factor-like 4C	0.103268	0.453088	-0.166598	0.358742	0.299871	0.0261292	0.0375573	0.523523
202209_at	LSM3	LSM3 homolog, U6 small nuclear RNA associated (S. cerevisiae)	-0.290113	0.0316693	-0.515721	-0.0268799	-0.355139	0.00779957	-0.567017	-0.0991816
202210_x_at	GSK3A	glycogen synthase kinase 3 alpha	0.110382	0.422399	-0.159594	0.364995	0.0547679	0.691265	-0.213638	0.315486
202211_at	ARFGAP3	ADP-ribosylation factor GTPase activating protein 3	-0.0274601	0.842256	-0.290644	0.239587	-0.0207273	0.880604	-0.284465	0.245927
202212_at	PES1	pescadillo homolog 1, containing BRCT domain (zebrafish)	0.132758	0.333928	-0.137382	0.384517	0.0421028	0.760209	-0.22572	0.304009
202213_s_at	CUL4B	cullin 4B	0.0544878	0.692766	-0.213906	0.315233	0.0801406	0.56082	-0.189184	0.338251
202214_s_at	CUL4B	cullin 4B	-0.0990108	0.472025	-0.354988	0.170777	-0.0675568	0.624086	-0.326998	0.201354
202215_s_at	NFYC	nuclear transcription factor Y, gamma	-0.229314	0.0921628	-0.46625	0.0383194	-0.116663	0.396312	-0.370498	0.153386
202216_x_at	NFYC	nuclear transcription factor Y, gamma	0.0761643	0.580483	-0.193038	0.334703	0.173169	0.206109	-0.096569	0.419212
202217_at	C21orf33	chromosome 21 open reading frame 33	-0.20309	0.136986	-0.444445	0.0657543	-0.288823	0.0324696	-0.514687	-0.0254736
202218_s_at	FADS2	fatty acid desaturase 2	0.314212	0.0194782	0.0533587	0.534923	0.383936	0.0038068	0.132088	0.58922
202219_at	SLC6A8	solute carrier family 6 (neurotransmitter transporter, creatine), member 8	-0.075272	0.584938	-0.333906	0.193902	0.0911805	0.507932	-0.178438	0.348063
202220_at	KIAA0907	KIAA0907	-0.146664	0.285296	-0.396537	0.123441	-0.132089	0.336393	-0.383936	0.138051
202221_s_at	EP300	E1A binding protein p300	-0.0231601	0.866711	-0.2867	0.243639	-0.126849	0.356076	-0.379384	0.143274
202222_s_at	DES	desmin	0.166729	0.223745	-0.103135	0.41373	0.327676	0.0146007	0.0683131	0.545552
202223_at	STT3A	STT3, subunit of the oligosaccharyltransferase complex, homolog A (S. cerevisiae	0.251434	0.0640652	-0.0148589	0.484422	0.269629	0.0465108	0.00466018	0.49922
202224_at	CRK	v-crk sarcoma virus CT10 oncogene homolog (avian)	-0.0784995	0.568897	-0.336787	0.190775	0.00674365	0.961028	-0.259022	0.27156
202225_at	CRK	v-crk sarcoma virus CT10 oncogene homolog (avian)	-0.130961	0.34057	-0.382957	0.139176	-0.0562997	0.68308	-0.316869	0.212171
202226_s_at	CRK	v-crk sarcoma virus CT10 oncogene homolog (avian)	0.128976	0.348004	-0.141156	0.381233	0.205268	0.132735	-0.0634915	0.446267
202227_s_at	BRD8	bromodomain containing 8	0.110573	0.421592	-0.159405	0.365162	0.0478671	0.728563	-0.220231	0.309242
202228_s_at	NPTN	neuroplastin	0.0503857	0.714873	-0.217828	0.311523	0.138565	0.313023	-0.131574	0.389546
202229_s_at	CHERP	calcium homeostasis endoplasmic reticulum protein	0.038426	0.780604	-0.229213	0.300663	-0.0366499	0.790509	-0.299044	0.230897
202230_s_at	CHERP	calcium homeostasis endoplasmic reticulum protein	0.148278	0.279969	-0.121815	0.397926	-0.0506356	0.713519	-0.311749	0.217589
202231_at	EIF3M	eukaryotic translation initiation factor 3, subunit M	-0.0500419	0.716736	-0.311212	0.218156	-0.221638	0.103896	-0.459897	0.0463918
202232_s_at	EIF3M	eukaryotic translation initiation factor 3, subunit M	-0.1368	0.319286	-0.388019	0.133341	-0.181855	0.183912	-0.426576	0.0876768
202233_s_at	UQCRH	ubiquinol-cytochrome c reductase hinge protein	-0.318186	0.0179124	-0.538067	-0.0577605	-0.357723	0.00733209	-0.569022	-0.102112
202234_s_at	SLC16A1	solute carrier family 16, member 1 (monocarboxylic acid transporter 1)	-0.063432	0.645457	-0.323293	0.205325	-0.207212	0.129025	-0.447892	0.0614686
202235_at	SLC16A1	solute carrier family 16, member 1 (monocarboxylic acid transporter 1)	0.0134852	0.922158	-0.252721	0.277793	-0.160992	0.240314	-0.408832	0.108964
202236_s_at	SLC16A1	solute carrier family 16, member 1 (monocarboxylic acid transporter 1)	-0.0525982	0.702919	-0.313525	0.215714	-0.012774	0.926251	-0.277137	0.253387
202237_at	NNMT	nicotinamide N-methyltransferase	0.237108	0.0813333	-0.0300864	0.472676	0.350144	0.00877698	0.0935302	0.563134
202238_s_at	NNMT	nicotinamide N-methyltransferase	0.207728	0.128054	-0.0609318	0.448323	0.343829	0.0101635	0.086409	0.558211
202239_at	PARP4	poly (ADP-ribose) polymerase family, member 4	0.0108581	0.937288	-0.255179	0.275367	-0.063131	0.647028	-0.323023	0.205615
202240_at	PLK1	polo-like kinase 1	0.247991	0.0679201	-0.0185304	0.481606	0.204467	0.134286	-0.0643238	0.445597
202241_at	TRIB1	tribbles homolog 1 (Drosophila)	-0.294339	0.0291603	-0.519105	-0.031497	-0.275345	0.0418885	-0.503842	-0.0108349
202242_at	TSPAN7	tetraspanin 7	-0.138392	0.313634	-0.389397	0.131747	-0.0614143	0.656016	-0.321478	0.207265
202243_s_at	PSMB4	proteasome (prosome, macropain) subunit, beta type, 4	-0.0908149	0.509641	-0.347739	0.178795	-0.110142	0.423413	-0.364785	0.15983
202244_at	PSMB4	proteasome (prosome, macropain) subunit, beta type, 4	-0.0183871	0.894002	-0.282312	0.248125	-0.17198	0.20929	-0.418201	0.0977834
202245_at	LSS	lanosterol synthase (2,3-oxidosqualene-lanosterol cyclase)	0.497784	0.000110235	0.267856	0.674066	0.381998	0.00400312	0.129856	0.587736
202246_s_at	CDK4	cyclin-dependent kinase 4	-0.0578135	0.675027	-0.318234	0.21072	-0.0295375	0.830492	-0.292547	0.237626
202247_s_at	MTA1	metastasis associated 1	0.0870302	0.527512	-0.182485	0.344381	0.122746	0.371972	-0.147354	0.37581
202248_at	E2F4	E2F transcription factor 4, p107/p130-binding	-0.0511427	0.710775	-0.312208	0.217105	-0.185597	0.174899	-0.429739	0.0838326
202249_s_at	DCAF8	DDB1 and CUL4 associated factor 8	0.0203414	0.882812	-0.24629	0.28411	0.0290686	0.833144	-0.238069	0.292118
202250_s_at	DCAF8	DDB1 and CUL4 associated factor 8	-0.107696	0.433846	-0.362636	0.162242	-0.00206888	0.98804	-0.267224	0.263378
202251_at	PRPF3	PRP3 pre-mRNA processing factor 3 homolog (S. cerevisiae)	0.136915	0.318875	-0.133226	0.388119	0.0239234	0.86236	-0.24292	0.287401
202252_at	RAB13	RAB13, member RAS oncogene family	0.142571	0.2991	-0.127556	0.393008	0.172056	0.209085	-0.0977056	0.418266
202253_s_at	DNM2	dynamin 2	-0.0711689	0.60562	-0.330236	0.197869	-0.00351822	0.979662	-0.268569	0.262028
202254_at	SIPA1L1	Signal-induced proliferation-associated 1 like 1	0.097375	0.479412	-0.17238	0.353543	0.165129	0.228282	-0.104762	0.412366
202255_s_at	SIPA1L1	signal-induced proliferation-associated 1 like 1	0.00448209	0.974092	-0.26113	0.269463	0.127645	0.353043	-0.142482	0.380076
202256_at	CD2BP2	CD2 (cytoplasmic tail) binding protein 2	0.00279216	0.983859	-0.262704	0.267896	-0.0383531	0.78101	-0.300596	0.229282
202257_s_at	CD2BP2	CD2 (cytoplasmic tail) binding protein 2	0.137672	0.316183	-0.132468	0.388774	0.121029	0.378751	-0.149059	0.374312
202258_s_at	N4BP2L2	NEDD4 binding protein 2-like 2	-0.243344	0.0734135	-0.477799	0.0234735	-0.177974	0.193607	-0.42329	0.0916554
202259_s_at	N4BP2L2	NEDD4 binding protein 2-like 2	-0.12628	0.358258	-0.378888	0.143841	-0.18465	0.17715	-0.428939	0.0848068
202260_s_at	STXBP1	syntaxin binding protein 1	0.152528	0.266261	-0.11753	0.401579	0.336093	0.0121168	0.0777207	0.55216
202261_at	VPS72	vacuolar protein sorting 72 homolog (S. cerevisiae)	-0.0463999	0.736578	-0.307911	0.22163	0.056654	0.681192	-0.211832	0.317188
202262_x_at	DDAH2	dimethylarginine dimethylaminohydrolase 2	-0.044364	0.747745	-0.306063	0.223569	0.130553	0.342091	-0.139584	0.382603
202263_at	CYB5R1	cytochrome b5 reductase 1	0.245323	0.0710321	-0.0213697	0.479422	0.271677	0.0448085	0.00687081	0.500878
202264_s_at	TOMM40	translocase of outer mitochondrial membrane 40 homolog (yeast)	0.0407866	0.767492	-0.226971	0.302812	0.0239616	0.862143	-0.242884	0.287436
202265_at	BMI1	BMI1 polycomb ring finger oncogene	-0.231478	0.0890494	-0.468037	0.0360374	-0.161541	0.238691	-0.409302	0.108406
202266_at	TDP2	tyrosyl-DNA phosphodiesterase 2	-0.423386	0.00127863	-0.619142	-0.178088	-0.397449	0.00265842	-0.599534	-0.147724
202267_at	LAMC2	laminin, gamma 2	-0.0775045	0.57382	-0.3359	0.19174	0.0267356	0.846366	-0.24027	0.289981
202268_s_at	NAE1	NEDD8 activating enzyme E1 subunit 1	-0.193195	0.157592	-0.436143	0.0760021	-0.229451	0.091963	-0.466363	0.0381749
202269_x_at	GBP1	guanylate binding protein 1, interferon-inducible, 67kDa	0.0624848	0.650405	-0.206236	0.322441	0.127982	0.351764	-0.142147	0.380368
202270_at	GBP1	guanylate binding protein 1, interferon-inducible, 67kDa	-0.0124623	0.928046	-0.276849	0.253678	0.0591732	0.667823	-0.209416	0.31946
202271_at	FBXO28	F-box protein 28	-0.234796	0.0844348	-0.470773	0.0325318	-0.28365	0.0358519	-0.510533	-0.0198414
202272_s_at	FBXO28	F-box protein 28	-0.177469	0.194895	-0.422862	0.0921722	-0.14787	0.28131	-0.397575	0.122227
202273_at	PDGFRB	platelet-derived growth factor receptor, beta polypeptide	0.560453	8.59341e-06	0.346701	0.718867	0.649439	8.14006e-08	0.4641	0.780297
202274_at	ACTG2	actin, gamma 2, smooth muscle, enteric	0.248556	0.067275	-0.0179283	0.482069	0.434391	0.000920664	0.191114	0.627389
202275_at	G6PD	glucose-6-phosphate dehydrogenase	0.490787	0.000142257	0.25924	0.668983	0.480618	0.000204103	0.246783	0.661564
202276_at	SHFM1	split hand/foot malformation (ectrodactyly) type 1	0.0383848	0.780833	-0.229252	0.300625	-0.0848432	0.537978	-0.342437	0.184614
202277_at	SPTLC1	serine palmitoyltransferase, long chain base subunit 1	-0.111923	0.415908	-0.366347	0.158072	-0.210234	0.123414	-0.450414	0.0583203
202278_s_at	SPTLC1	serine palmitoyltransferase, long chain base subunit 1	-0.00848487	0.950976	-0.273172	0.257396	0.0736128	0.593263	-0.195507	0.332423
202279_at	C14orf2	chromosome 14 open reading frame 2	-0.223206	0.101409	-0.461197	0.0447451	-0.281913	0.0370509	-0.509136	-0.0179542
202280_at	---	---	0.230591	0.090315	-0.0369727	0.467305	0.129971	0.344264	-0.140163	0.382098
202281_at	GAK	cyclin G associated kinase	-0.0782124	0.570316	-0.336531	0.191054	-0.0489122	0.722872	-0.310189	0.219235
202282_at	HSD17B10	hydroxysteroid (17-beta) dehydrogenase 10	-0.0719039	0.601892	-0.330893	0.197159	-0.152736	0.265602	-0.401758	0.11732
202283_at	SERPINF1	serpin peptidase inhibitor, clade F (alpha-2 antiplasmin, pigment epithelium der	0.105831	0.441891	-0.164077	0.360997	0.234066	0.0854339	-0.033304	0.470171
202284_s_at	CDKN1A	cyclin-dependent kinase inhibitor 1A (p21, Cip1)	0.137269	0.317615	-0.132872	0.388425	0.215507	0.11407	-0.0528149	0.454805
202285_s_at	TACSTD2	tumor-associated calcium signal transducer 2	-0.037013	0.788482	-0.299375	0.230553	-0.0822466	0.550534	-0.340127	0.187139
202286_s_at	TACSTD2	tumor-associated calcium signal transducer 2	-0.0308949	0.822825	-0.293789	0.236344	0.0982632	0.475393	-0.17151	0.354328
202287_s_at	TACSTD2	tumor-associated calcium signal transducer 2	0.00404772	0.976602	-0.261535	0.269061	-0.073831	0.592165	-0.332618	0.195296
202288_at	MTOR	mechanistic target of rapamycin (serine/threonine kinase)	0.307353	0.0224542	0.0457846	0.52948	0.155729	0.256236	-0.114295	0.404326
202289_s_at	TACC2	transforming, acidic coiled-coil containing protein 2	-0.117167	0.394261	-0.370938	0.152887	-0.124322	0.365818	-0.377183	0.145788
202290_at	PDAP1	PDGFA associated protein 1	0.163557	0.232805	-0.10636	0.411024	0.18104	0.185918	-0.0885131	0.425886
202291_s_at	MGP	matrix Gla protein	0.0562554	0.683316	-0.212214	0.316829	0.261595	0.0537034	-0.00398331	0.492702
202292_x_at	LYPLA2	lysophospholipase II	0.00852577	0.95074	-0.257358	0.27321	-0.0746252	0.588177	-0.333328	0.194528
202293_at	STAG1	stromal antigen 1	0.075405	0.584273	-0.193773	0.334025	0.00320097	0.981496	-0.262324	0.268275
202294_at	STAG1	stromal antigen 1	-0.0323842	0.814431	-0.29515	0.234936	-0.00949218	0.945164	-0.274104	0.256455
202295_s_at	CTSH	cathepsin H	-0.462304	0.000380315	-0.648114	-0.224542	-0.474754	0.000250058	-0.657271	-0.239636
202296_s_at	RER1	RER1 retention in endoplasmic reticulum 1 homolog (S. cerevisiae)	0.074884	0.58688	-0.194278	0.333559	0.104364	0.448281	-0.16552	0.359707
202297_s_at	RER1	RER1 retention in endoplasmic reticulum 1 homolog (S. cerevisiae)	0.182544	0.182227	-0.0869693	0.427159	0.104619	0.447169	-0.16527	0.359931
202298_at	NDUFA1	NADH dehydrogenase (ubiquinone) 1 alpha subcomplex, 1, 7.5kDa	-0.342983	0.0103628	-0.557551	-0.0854576	-0.335877	0.0121754	-0.551992	-0.0774797
202299_s_at	HBXIP	hepatitis B virus x interacting protein	-0.187858	0.169612	-0.431647	0.0815064	-0.224861	0.0988367	-0.462567	0.0430069
202300_at	HBXIP	hepatitis B virus x interacting protein	-0.171058	0.211778	-0.417417	0.0987237	-0.165348	0.227659	-0.412552	0.10454
202301_s_at	RSRC2	arginine/serine-rich coiled-coil 2	-0.00895267	0.948277	-0.273605	0.256959	0.0227245	0.869196	-0.244049	0.2863
202302_s_at	RSRC2	arginine/serine-rich coiled-coil 2	-0.132419	0.335175	-0.384223	0.137721	0.0326523	0.812923	-0.234682	0.295395
202303_x_at	SMARCA5	SWI/SNF related, matrix associated, actin dependent regulator of chromatin, subf	-0.0207555	0.880443	-0.284491	0.2459	-0.0695127	0.614058	-0.328752	0.199468
202304_at	FNDC3A	fibronectin type III domain containing 3A	-0.0677482	0.623102	-0.32717	0.201169	-0.0397191	0.773414	-0.30184	0.227985
202305_s_at	FEZ2	fasciculation and elongation protein zeta 2 (zygin II)	0.155481	0.257004	-0.114546	0.404113	0.13413	0.328913	-0.136012	0.385706
202306_at	POLR2G	polymerase (RNA) II (DNA directed) polypeptide G	0.00900486	0.947976	-0.256911	0.273653	-0.0707531	0.607734	-0.329863	0.19827
202307_s_at	TAP1	transporter 1, ATP-binding cassette, sub-family B (MDR/TAP)	-0.162722	0.235232	-0.41031	0.107208	-0.183753	0.1793	-0.428181	0.0857281
202308_at	SREBF1	sterol regulatory element binding transcription factor 1	0.176183	0.198203	-0.0934888	0.42177	0.160656	0.241311	-0.109305	0.408544
202309_at	MTHFD1	methylenetetrahydrofolate dehydrogenase (NADP+ dependent) 1, methenyltetrahydrof	0.175373	0.200306	-0.0943168	0.421083	-0.0152848	0.911808	-0.279453	0.251035
202310_s_at	COL1A1	collagen, type I, alpha 1	0.436576	0.000861398	0.193711	0.629022	0.638374	1.57645e-07	0.449139	0.772794
202311_s_at	COL1A1	collagen, type I, alpha 1	0.380405	0.0041711	0.128024	0.586515	0.610148	7.59732e-07	0.411448	0.753481
202312_s_at	COL1A1	collagen, type I, alpha 1	-0.0656453	0.633953	-0.325282	0.203195	-0.149629	0.275561	-0.399089	0.120454
202313_at	PPP2R2A	protein phosphatase 2, regulatory subunit B, alpha	-0.095119	0.489699	-0.351549	0.174589	-0.0506016	0.713703	-0.311719	0.217622
202314_at	CYP51A1	cytochrome P450, family 51, subfamily A, polypeptide 1	-0.0848743	0.537828	-0.342465	0.184584	-0.260364	0.0548815	-0.491701	0.00530453
202315_s_at	BCR	breakpoint cluster region	-0.0447074	0.745858	-0.306375	0.223242	-0.0256737	0.852399	-0.289007	0.241271
202316_x_at	UBE4B	ubiquitination factor E4B (UFD2 homolog, yeast)	0.204072	0.135057	-0.0647344	0.445267	0.277934	0.0399229	0.0136382	0.505931
202317_s_at	UBE4B	ubiquitination factor E4B (UFD2 homolog, yeast)	0.138008	0.314992	-0.132132	0.389064	0.224328	0.0996593	-0.0435667	0.462127
202318_s_at	SENP6	SUMO1/sentrin specific peptidase 6	-0.0108684	0.937229	-0.275376	0.255169	-0.0864977	0.530051	-0.343908	0.183004
202319_at	SENP6	SUMO1/sentrin specific peptidase 6	-0.129428	0.346303	-0.381626	0.140705	-0.0725959	0.598391	-0.331513	0.19649
202320_at	GTF3C1	general transcription factor IIIC, polypeptide 1, alpha 220kDa	0.354629	0.00789479	0.098604	0.566621	0.380909	0.00411729	0.128603	0.586901
202321_at	GGPS1	geranylgeranyl diphosphate synthase 1	-0.0586258	0.67072	-0.318967	0.209941	-0.110004	0.424	-0.364663	0.159967
202322_s_at	GGPS1	geranylgeranyl diphosphate synthase 1	-0.278952	0.0391711	-0.506751	-0.0147416	-0.223503	0.100945	-0.461443	0.0444339
202323_s_at	ACBD3	acyl-CoA binding domain containing 3	0.176599	0.197128	-0.0930627	0.422124	0.175989	0.198705	-0.0936872	0.421606
202324_s_at	ACBD3	acyl-CoA binding domain containing 3	-0.0721264	0.600766	-0.331093	0.196944	-0.140976	0.304596	-0.39163	0.129157
202325_s_at	ATP5J	ATP synthase, H+ transporting, mitochondrial Fo complex, subunit F6	-0.0911391	0.508125	-0.348026	0.178478	-0.176698	0.196875	-0.422207	0.0929622
202326_at	EHMT2	euchromatic histone-lysine N-methyltransferase 2	0.180574	0.187073	-0.0889912	0.425492	0.279635	0.0386737	0.0154817	0.507301
202327_s_at	PKD1	polycystic kidney disease 1 (autosomal dominant)	0.243474	0.073255	-0.0233353	0.477906	0.0536121	0.697464	-0.214744	0.314442
202328_s_at	PKD1	polycystic kidney disease 1 (autosomal dominant)	0.0830524	0.546623	-0.186356	0.340844	0.164333	0.230565	-0.105571	0.411686
202329_at	CSK	c-src tyrosine kinase	-0.0856026	0.534332	-0.343112	0.183875	-0.12266	0.37231	-0.375735	0.14744
202330_s_at	UNG	uracil-DNA glycosylase	-0.0734071	0.594299	-0.332239	0.195706	-0.12364	0.368473	-0.376589	0.146466
202331_at	BCKDHA	branched chain keto acid dehydrogenase E1, alpha polypeptide	-0.15127	0.270269	-0.400499	0.118799	-0.18337	0.180223	-0.427857	0.0861213
202332_at	CSNK1E	casein kinase 1, epsilon	0.376772	0.00457771	0.12385	0.583725	0.338716	0.0114211	0.0806624	0.554215
202333_s_at	UBE2B	ubiquitin-conjugating enzyme E2B (RAD6 homolog)	-0.134676	0.326929	-0.38618	0.135466	-0.127195	0.354756	-0.379684	0.14293
202334_s_at	UBE2B	ubiquitin-conjugating enzyme E2B (RAD6 homolog)	-0.146564	0.285628	-0.396451	0.123541	-0.256062	0.0591625	-0.488199	0.00991302
202335_s_at	UBE2B	ubiquitin-conjugating enzyme E2B (RAD6 homolog)	0.1251	0.362804	-0.145015	0.377861	0.174956	0.201394	-0.0947431	0.420729
202336_s_at	PAM	peptidylglycine alpha-amidating monooxygenase	0.292317	0.0303394	0.0292862	0.517486	0.473369	0.00026221	0.23795	0.656255
202337_at	PMF1	polyamine-modulated factor 1	-0.125347	0.361848	-0.378076	0.144769	-0.157046	0.252186	-0.405455	0.112962
202338_at	TK1	thymidine kinase 1, soluble	0.0721242	0.600777	-0.196946	0.331091	0.0265445	0.847451	-0.240451	0.289805
202339_at	SYMPK	symplekin	0.0633249	0.646015	-0.205428	0.323197	-0.12977	0.345019	-0.381923	0.140364
202340_x_at	NR4A1	nuclear receptor subfamily 4, group A, member 1	0.00680544	0.960671	-0.258964	0.271617	0.124543	0.364961	-0.145569	0.377375
202341_s_at	TRIM2	tripartite motif-containing 2	-0.287054	0.033595	-0.513268	-0.0235458	-0.368599	0.00562207	-0.577433	-0.114493
202342_s_at	TRIM2	tripartite motif-containing 2	-0.32806	0.0144785	-0.545854	-0.0687414	-0.394539	0.00287578	-0.597318	-0.144346
202343_x_at	COX5B	cytochrome c oxidase subunit Vb	-0.48393	0.00018169	-0.663984	-0.250831	-0.424339	0.00124329	-0.619859	-0.179213
202344_at	HSF1	heat shock transcription factor 1	0.314798	0.0192406	0.0540064	0.535386	0.29303	0.0299194	0.030065	0.518057
202345_s_at	FABP5	fatty acid binding protein 5 (psoriasis-associated)	-0.20856	0.126499	-0.449017	0.0600655	-0.205062	0.133134	-0.446095	0.063706
202346_at	UBE2K	ubiquitin-conjugating enzyme E2K (UBC1 homolog, yeast)	-0.042501	0.75801	-0.304371	0.225342	-0.135497	0.323963	-0.386891	0.134645
202347_s_at	UBE2K	ubiquitin-conjugating enzyme E2K (UBC1 homolog, yeast)	0.00139601	0.991929	-0.264004	0.266599	-0.0183885	0.893994	-0.282313	0.248124
202348_s_at	TOR1A	torsin family 1, member A (torsin A)	0.0442107	0.748588	-0.223715	0.305924	0.047582	0.730119	-0.220503	0.308983
202349_at	TOR1A	torsin family 1, member A (torsin A)	0.128292	0.350589	-0.141838	0.380638	-0.00613189	0.964561	-0.270993	0.259592
202350_s_at	MATN2	matrilin 2	-0.0538637	0.696113	-0.314669	0.214503	-0.104713	0.446759	-0.360013	0.165178
202351_at	ITGAV	integrin, alpha V (vitronectin receptor, alpha polypeptide, antigen CD51)	0.0418831	0.761424	-0.225929	0.303809	0.128379	0.350258	-0.141751	0.380714
202352_s_at	PSMD12	proteasome (prosome, macropain) 26S subunit, non-ATPase, 12	-0.0283481	0.837222	-0.291458	0.238749	-0.0299903	0.827932	-0.292961	0.237199
202353_s_at	PSMD12	proteasome (prosome, macropain) 26S subunit, non-ATPase, 12	-0.0224747	0.870622	-0.286071	0.244284	-0.0662227	0.630966	-0.325801	0.202639
202354_s_at	GTF2F1	general transcription factor IIF, polypeptide 1, 74kDa	0.272491	0.0441467	0.00774959	0.501536	0.171023	0.211874	-0.09876	0.417387
202355_s_at	GTF2F1	general transcription factor IIF, polypeptide 1, 74kDa	0.25839	0.056814	-0.00742099	0.490095	0.253653	0.0616754	-0.0124893	0.486234
202356_s_at	GTF2F1	general transcription factor IIF, polypeptide 1, 74kDa	-0.302423	0.0248231	-0.525557	-0.0403588	-0.123963	0.367214	-0.376871	0.146145
202357_s_at	CFB	complement factor B	-0.115224	0.402204	-0.369239	0.15481	-0.26513	0.0504342	-0.495574	0.000184352
202358_s_at	SNX19	sorting nexin 19	0.0352449	0.798369	-0.232228	0.297762	0.21227	0.119739	-0.0561962	0.452111
202359_s_at	SNX19	sorting nexin 19	0.132137	0.336214	-0.138002	0.383978	0.258666	0.0565401	-0.00712472	0.49032
202360_at	MAML1	mastermind-like 1 (Drosophila)	0.103771	0.45088	-0.166104	0.359184	0.0710595	0.606176	-0.197975	0.330137
202361_at	SEC24C	SEC24 family, member C (S. cerevisiae)	0.135431	0.3242	-0.134711	0.386834	0.219406	0.107516	-0.048733	0.458045
202362_at	RAP1A	RAP1A, member of RAS oncogene family	-0.1158	0.399839	-0.369743	0.15424	-0.0119692	0.930886	-0.276393	0.25414
202363_at	SPOCK1	sparc/osteonectin, cwcv and kazal-like domains proteoglycan (testican) 1	0.142003	0.30105	-0.128126	0.392517	0.503386	8.95133e-05	0.274781	0.678125
202364_at	MXI1	MAX interactor 1	-0.396443	0.00273187	-0.598768	-0.146556	-0.276769	0.040798	-0.504991	-0.0123759
202365_at	UNC119B	unc-119 homolog B (C. elegans)	0.204924	0.133401	-0.0638494	0.445979	0.251401	0.0641017	-0.0148946	0.484395
202366_at	ACADS	acyl-CoA dehydrogenase, C-2 to C-3 short chain	-0.187608	0.17019	-0.431436	0.0817636	-0.316458	0.0185797	-0.5367	-0.0558449
202367_at	CUX1	cut-like homeobox 1	0.0057288	0.966889	-0.259968	0.270619	0.0445971	0.746464	-0.223347	0.306275
202368_s_at	TRAM2	translocation associated membrane protein 2	0.380548	0.00415578	0.128188	0.586624	0.366175	0.00596938	0.111728	0.575563
202369_s_at	TRAM2	translocation associated membrane protein 2	0.330561	0.0137044	0.0715319	0.54782	0.365714	0.00603757	0.111202	0.575207
202370_s_at	CBFB	core-binding factor, beta subunit	-0.0847967	0.538201	-0.342396	0.184659	-0.11895	0.387054	-0.372497	0.151121
202371_at	TCEAL4	transcription elongation factor A (SII)-like 4	0.266048	0.0496127	0.000802951	0.496318	0.325517	0.0153043	0.0659064	0.543851
202372_at	RAB3GAP2	RAB3 GTPase activating protein subunit 2 (non-catalytic)	0.00903062	0.947827	-0.256887	0.273677	-0.121608	0.376456	-0.374817	0.148484
202373_s_at	RAB3GAP2	RAB3 GTPase activating protein subunit 2 (non-catalytic)	-0.141127	0.304071	-0.391761	0.129005	-0.167289	0.222172	-0.414207	0.102565
202374_s_at	RAB3GAP2	RAB3 GTPase activating protein subunit 2 (non-catalytic)	0.0290928	0.833007	-0.238046	0.29214	0.0760663	0.580972	-0.193133	0.334615
202375_at	SEC24D	SEC24 family, member D (S. cerevisiae)	0.109494	0.426162	-0.160469	0.364216	0.142673	0.298752	-0.127453	0.393095
202376_at	SERPINA3	serpin peptidase inhibitor, clade A (alpha-1 antiproteinase, antitrypsin), membe	0.00192408	0.988877	-0.263512	0.26709	-0.0673722	0.625036	-0.326832	0.201532
202377_at	LEPROT	leptin receptor overlapping transcript	0.0880616	0.522611	-0.18148	0.345296	0.144538	0.292413	-0.125579	0.394704
202378_s_at	LEPROT	leptin receptor overlapping transcript	0.128284	0.350616	-0.141845	0.380632	0.185921	0.174134	-0.0834997	0.430012
202379_s_at	NKTR	natural killer-tumor recognition sequence	-0.088544	0.520327	-0.345724	0.18101	-0.122009	0.374873	-0.375167	0.148086
202380_s_at	NKTR	natural killer-tumor recognition sequence	-0.107792	0.433433	-0.362721	0.162147	0.0504153	0.714712	-0.2178	0.31155
202381_at	ADAM9	ADAM metallopeptidase domain 9	0.159388	0.245093	-0.11059	0.40746	0.183212	0.180606	-0.086284	0.427724
202382_s_at	GNPDA1	glucosamine-6-phosphate deaminase 1	-0.0702418	0.610337	-0.329405	0.198764	-0.00489107	0.971729	-0.269843	0.260749
202383_at	KDM5C	lysine (K)-specific demethylase 5C	0.0507832	0.71272	-0.217448	0.311883	-0.0284626	0.836574	-0.291563	0.238641
202384_s_at	TCOF1	Treacher Collins-Franceschetti syndrome 1	0.201607	0.139939	-0.067294	0.443203	0.116439	0.397226	-0.153608	0.370302
202385_s_at	TCOF1	Treacher Collins-Franceschetti syndrome 1	0.0130141	0.924869	-0.253162	0.277358	0.106955	0.437032	-0.162971	0.361985
202386_s_at	KIAA0430	KIAA0430	-0.0452599	0.742825	-0.306877	0.222716	0.0535993	0.697533	-0.214756	0.31443
202387_at	BAG1	BCL2-associated athanogene	-0.186198	0.173483	-0.430246	0.083215	-0.282039	0.0369629	-0.509237	-0.018091
202388_at	RGS2	regulator of G-protein signaling 2, 24kDa	-0.166988	0.223015	-0.413951	0.102871	0.0770646	0.576004	-0.192166	0.335507
202389_s_at	HTT	huntingtin	0.0746131	0.588238	-0.19454	0.333317	-0.0685672	0.618897	-0.327904	0.20038
202390_s_at	HTT	huntingtin	0.0915048	0.506417	-0.178121	0.34835	0.0413625	0.764303	-0.226424	0.303336
202391_at	BASP1	brain abundant, membrane attached signal protein 1	0.22649	0.096353	-0.0412934	0.463916	0.358932	0.00712202	0.103484	0.569959
202392_s_at	PISD	phosphatidylserine decarboxylase	0.141599	0.30244	-0.128531	0.392169	0.190883	0.162719	-0.0783883	0.434197
202393_s_at	KLF10	Kruppel-like factor 10	-0.0996635	0.469095	-0.355564	0.170137	-0.109037	0.428108	-0.363815	0.16092
202394_s_at	ABCF3	ATP-binding cassette, sub-family F (GCN20), member 3	-0.0206171	0.881235	-0.284364	0.24603	-0.182611	0.182065	-0.427215	0.0869012
202395_at	NSF	N-ethylmaleimide-sensitive factor	-0.0274641	0.842233	-0.290648	0.239583	0.0120914	0.930182	-0.254025	0.276506
202396_at	TCERG1	transcription elongation regulator 1	-0.104281	0.448644	-0.359634	0.165602	-0.087191	0.526746	-0.344523	0.182328
202397_at	NUTF2	nuclear transport factor 2	0.0571994	0.678289	-0.211309	0.31768	-0.0233501	0.865628	-0.286875	0.24346
202398_at	AP3S2	adaptor-related protein complex 3, sigma 2 subunit	-0.101984	0.458756	-0.35761	0.167859	0.0198778	0.885464	-0.246725	0.283684
202399_s_at	AP3S2	adaptor-related protein complex 3, sigma 2 subunit	-0.135618	0.323526	-0.386996	0.134524	-0.110735	0.420905	-0.365305	0.159245
202400_s_at	SRF	serum response factor (c-fos serum response element-binding transcription factor	0.108593	0.430003	-0.161358	0.363424	0.0546683	0.691799	-0.213733	0.315396
202401_s_at	SRF	serum response factor (c-fos serum response element-binding transcription factor	0.0977164	0.477865	-0.172046	0.353845	0.285223	0.034794	0.0215521	0.511797
202402_s_at	CARS	cysteinyl-tRNA synthetase	0.32978	0.0139421	0.0706604	0.547206	0.279182	0.0390032	0.0149906	0.506936
202403_s_at	COL1A2	collagen, type I, alpha 2	0.407432	0.00201948	0.159355	0.60711	0.639829	1.44738e-07	0.451101	0.773783
202404_s_at	COL1A2	collagen, type I, alpha 2	0.412897	0.00173109	0.165752	0.611242	0.62851	2.78037e-07	0.435891	0.766073
202405_at	TIAL1	TIA1 cytotoxic granule-associated RNA binding protein-like 1	-0.0392771	0.77587	-0.301438	0.228405	0.0345717	0.802141	-0.232866	0.297148
202406_s_at	TIAL1	TIA1 cytotoxic granule-associated RNA binding protein-like 1	0.0127574	0.926347	-0.253402	0.277121	0.098761	0.473149	-0.171022	0.354767
202407_s_at	PRPF31	PRP31 pre-mRNA processing factor 31 homolog (S. cerevisiae)	-0.0272386	0.843512	-0.290442	0.239796	0.0754839	0.583879	-0.193697	0.334095
202408_s_at	PRPF31	PRP31 pre-mRNA processing factor 31 homolog (S. cerevisiae)	0.157777	0.249958	-0.112222	0.406081	0.108734	0.4294	-0.161219	0.363548
202409_at	IGF2 /// INS-IGF2	insulin-like growth factor 2 (somatomedin A) /// INS-IGF2 readthrough transcript	0.0702819	0.610133	-0.198725	0.329441	0.244231	0.0723387	-0.0225312	0.478526
202410_x_at	IGF2 /// INS-IGF2	insulin-like growth factor 2 (somatomedin A) /// INS-IGF2 readthrough transcript	0.0134544	0.922335	-0.25275	0.277765	0.175597	0.199723	-0.0940879	0.421273
202411_at	IFI27	interferon, alpha-inducible protein 27	-0.395542	0.00279914	-0.598082	-0.14551	-0.299068	0.026552	-0.522883	-0.0366765
202412_s_at	USP1	ubiquitin specific peptidase 1	0.0326701	0.812823	-0.234666	0.295411	-0.0512392	0.710253	-0.312296	0.217013
202413_s_at	USP1	ubiquitin specific peptidase 1	-0.15709	0.252051	-0.405493	0.112918	-0.236899	0.0816106	-0.472504	0.0303081
202414_at	ERCC5	excision repair cross-complementing rodent repair deficiency, complementation gr	0.110988	0.419837	-0.158995	0.365527	-0.106507	0.438966	-0.361592	0.163412
202415_s_at	HSPBP1	HSPA (heat shock 70kDa) binding protein, cytoplasmic cochaperone 1	0.0197392	0.886258	-0.246855	0.283556	-0.0231774	0.866613	-0.286716	0.243622
202416_at	DNAJC7	DnaJ (Hsp40) homolog, subfamily C, member 7	-0.087242	0.526503	-0.344569	0.182279	-0.0653145	0.635667	-0.324985	0.203514
202417_at	KEAP1	kelch-like ECH-associated protein 1	-0.137608	0.31641	-0.388719	0.132532	-0.137475	0.316882	-0.388603	0.132666
202418_at	YIF1A	Yip1 interacting factor homolog A (S. cerevisiae)	-0.0298768	0.828574	-0.292857	0.237306	0.0148129	0.914521	-0.251477	0.279018
202419_at	KDSR	3-ketodihydrosphingosine reductase	-0.0814128	0.554596	-0.339384	0.187949	-0.0988544	0.472729	-0.35485	0.17093
202420_s_at	DHX9	DEAH (Asp-Glu-Ala-His) box polypeptide 9	0.150551	0.272582	-0.119525	0.399881	0.102922	0.454615	-0.166939	0.358436
202421_at	IGSF3	immunoglobulin superfamily, member 3	-0.171733	0.209954	-0.417991	0.0980352	-0.114931	0.403408	-0.368982	0.1551
202422_s_at	ACSL4	acyl-CoA synthetase long-chain family member 4	-0.0407497	0.767696	-0.302778	0.227006	0.0208156	0.880099	-0.245844	0.284546
202423_at	MYST3	MYST histone acetyltransferase (monocytic leukemia) 3	0.0102909	0.940558	-0.255709	0.274842	0.0571155	0.678736	-0.211389	0.317605
202424_at	MAP2K2	mitogen-activated protein kinase kinase 2	0.108634	0.429829	-0.161317	0.36346	0.222103	0.103154	-0.0459041	0.460283
202425_x_at	PPP3CA	protein phosphatase 3, catalytic subunit, alpha isozyme	0.034481	0.80265	-0.232952	0.297065	-0.0793997	0.56446	-0.33759	0.189902
202426_s_at	RXRA	retinoid X receptor, alpha	0.319176	0.0175397	0.0588581	0.538849	0.0575432	0.676462	-0.210979	0.317991
202427_s_at	BRP44	brain protein 44	-0.334421	0.0125788	-0.55085	-0.0758492	-0.481752	0.000196155	-0.662394	-0.248169
202428_x_at	DBI	diazepam binding inhibitor (GABA receptor modulator, acyl-CoA binding protein)	-0.210036	0.123777	-0.450248	0.0585274	-0.344001	0.0101233	-0.558346	-0.0866027
202429_s_at	PPP3CA	protein phosphatase 3, catalytic subunit, alpha isozyme	-0.0472697	0.731823	-0.3087	0.220801	-0.0498733	0.717651	-0.311059	0.218317
202430_s_at	PLSCR1	phospholipid scramblase 1	-0.335736	0.012214	-0.551881	-0.0773218	-0.393395	0.00296543	-0.596447	-0.14302
202431_s_at	MYC	v-myc myelocytomatosis viral oncogene homolog (avian)	-0.074462	0.588996	-0.333182	0.194686	-0.0884417	0.520811	-0.345634	0.18111
202432_at	PPP3CB	protein phosphatase 3, catalytic subunit, beta isozyme	0.0541292	0.694688	-0.214249	0.314909	0.152524	0.266273	-0.117534	0.401576
202433_at	SLC35B1	solute carrier family 35, member B1	-0.0592988	0.66716	-0.319573	0.209296	-0.0579659	0.674218	-0.318372	0.210574
202434_s_at	CYP1B1	cytochrome P450, family 1, subfamily B, polypeptide 1	0.030345	0.825929	-0.236864	0.293286	0.0807619	0.557776	-0.188581	0.338804
202435_s_at	CYP1B1	cytochrome P450, family 1, subfamily B, polypeptide 1	0.127558	0.353372	-0.142568	0.38	0.234398	0.0849793	-0.0329536	0.470444
202436_s_at	CYP1B1	cytochrome P450, family 1, subfamily B, polypeptide 1	0.133523	0.331125	-0.136618	0.38518	0.269132	0.0469312	0.00412488	0.498818
202437_s_at	CYP1B1	cytochrome P450, family 1, subfamily B, polypeptide 1	0.115871	0.399548	-0.15417	0.369805	0.232652	0.087395	-0.0347981	0.469005
202438_x_at	IDS	iduronate 2-sulfatase	0.157292	0.251434	-0.112713	0.405666	0.272744	0.0439426	0.00802273	0.50174
202439_s_at	IDS	iduronate 2-sulfatase	-0.0100445	0.941979	-0.274615	0.255939	0.204848	0.133547	-0.063928	0.445916
202440_s_at	ST5	suppression of tumorigenicity 5	0.0971278	0.480533	-0.172622	0.353325	0.317493	0.0181777	0.0569916	0.537519
202441_at	ERLIN1	ER lipid raft associated 1	-0.0989555	0.472274	-0.354939	0.170831	-0.127209	0.354701	-0.379697	0.142916
202442_at	AP3S1	adaptor-related protein complex 3, sigma 1 subunit	-0.0333372	0.809072	-0.296021	0.234035	-0.0844932	0.539662	-0.342126	0.184955
202443_x_at	NOTCH2	notch 2	0.471442	0.00028001	0.235608	0.65484	0.426227	0.00117593	0.181442	0.621275
202444_s_at	ERLIN1	ER lipid raft associated 1	0.176211	0.198131	-0.0934604	0.421794	0.100564	0.465067	-0.169253	0.356358
202445_s_at	NOTCH2	notch 2	0.154633	0.259639	-0.115403	0.403386	0.118931	0.387131	-0.15114	0.37248
202446_s_at	PLSCR1	phospholipid scramblase 1	-0.306238	0.0229726	-0.528594	-0.044556	-0.254478	0.0608053	-0.486907	0.0116074
202447_at	DECR1	2,4-dienoyl CoA reductase 1, mitochondrial	0.029258	0.832072	-0.23789	0.292291	-0.19199	0.160249	-0.435128	0.0772464
202448_s_at	ZER1	zer-1 homolog (C. elegans)	0.0167642	0.903311	-0.249648	0.280817	0.00633893	0.963365	-0.259399	0.271185
202449_s_at	RXRA	retinoid X receptor, alpha	0.227871	0.0942846	-0.0398388	0.465058	0.0674443	0.624665	-0.201462	0.326897
202450_s_at	CTSK	cathepsin K	0.0833885	0.544995	-0.186029	0.341143	0.307131	0.0225565	0.0455402	0.529304
202451_at	GTF2H1	general transcription factor IIH, polypeptide 1, 62kDa	-0.0971147	0.480593	-0.353314	0.172635	-0.239277	0.0785058	-0.47446	0.0277891
202452_at	ZER1	zer-1 homolog (C. elegans)	0.0911917	0.507879	-0.178427	0.348073	0.0379923	0.783019	-0.229624	0.300268
202453_s_at	GTF2H1	general transcription factor IIH, polypeptide 1, 62kDa	-0.0254832	0.853482	-0.288832	0.241451	0.0168475	0.902833	-0.24957	0.280894
202454_s_at	ERBB3	v-erb-b2 erythroblastic leukemia viral oncogene homolog 3 (avian)	-0.383855	0.00381475	-0.589159	-0.131996	-0.373951	0.00491701	-0.581557	-0.120616
202455_at	HDAC5	histone deacetylase 5	0.0889293	0.518506	-0.180634	0.346066	0.124594	0.364761	-0.145518	0.37742
202456_s_at	ZER1	zer-1 homolog (C. elegans)	0.14748	0.282594	-0.122619	0.397239	0.171344	0.211005	-0.0984326	0.41766
202457_s_at	PPP3CA	protein phosphatase 3, catalytic subunit, alpha isozyme	0.0826624	0.548514	-0.186735	0.340497	0.0227439	0.869085	-0.24403	0.286318
202458_at	PRSS23	protease, serine, 23	0.310305	0.0211297	0.0490401	0.531824	0.401596	0.00237399	0.152547	0.602685
202459_s_at	LPIN2	lipin 2	-0.0544235	0.693111	-0.315175	0.213968	-0.0407759	0.767551	-0.302802	0.226981
202460_s_at	LPIN2	lipin 2	-0.0616225	0.654924	-0.321666	0.207065	-0.215938	0.113331	-0.455164	0.0523641
202461_at	EIF2B2	eukaryotic translation initiation factor 2B, subunit 2 beta, 39kDa	-0.0210655	0.878671	-0.284776	0.245609	0.0912722	0.507503	-0.178348	0.348144
202462_s_at	DDX46	DEAD (Asp-Glu-Ala-Asp) box polypeptide 46	-0.00445715	0.974236	-0.26944	0.261153	0.006977	0.95968	-0.258804	0.271776
202463_s_at	MBD3	methyl-CpG binding domain protein 3	0.093423	0.497508	-0.176247	0.350049	0.1707	0.212752	-0.0990897	0.417112
202464_s_at	PFKFB3	6-phosphofructo-2-kinase/fructose-2,6-biphosphatase 3	0.0916502	0.505739	-0.177979	0.348479	0.207389	0.128691	-0.0612846	0.44804
202465_at	PCOLCE	procollagen C-endopeptidase enhancer	0.455178	0.000480055	0.215954	0.642849	0.583194	2.97615e-06	0.37608	0.734805
202466_at	PAPD7	PAP associated domain containing 7	0.0239757	0.862063	-0.242871	0.287449	0.0667637	0.628172	-0.202118	0.326286
202467_s_at	COPS2	COP9 constitutive photomorphogenic homolog subunit 2 (Arabidopsis)	-0.0440569	0.749435	-0.305785	0.223862	-0.0300826	0.827411	-0.293046	0.237112
202468_s_at	CTNNAL1	catenin (cadherin-associated protein), alpha-like 1	0.0937198	0.496137	-0.175957	0.350311	0.104821	0.446286	-0.165071	0.360109
202469_s_at	CPSF6	cleavage and polyadenylation specific factor 6, 68kDa	-0.0109137	0.936968	-0.275418	0.255127	-0.0619302	0.65331	-0.321942	0.206769
[truncated: 20,280 more rows]
