# Supplementary material for: Increased MicroRNA-34b and -34c Predominantly Expressed in Stromal Tissues Is Associated with Poor Prognosis in Human Colon Cancer
Source: PLoS One. 2015 Apr 20;10(4):e0124899. doi: 10.1371/journal.pone.0124899 (PMC4404052; doi:10.1371/journal.pone.0124899)
Supplement: S2 Table — (XLSX) [file pone.0124899.s007.xlsx]

## Sheet: Table S2
S2_Table. List of Transcription Regulators that are potentially involved with miR-34b/c expression predicted by Ingenuity Pathway Analysis in 56 colon tumors
Upstream Regulator	Predicted Activation State	Activation z-score	p-value of overlap	Target molecules in dataset
TP53	Activated	3.618	7.5e-07	ABCC1	ACTA2	AMOTL2	ANTXR1	ARHGAP1	BMP1	CASP1	CAV1	CHST12	CLIC4	COL18A1	COL1A1	COL1A2	COL3A1	COL4A1	COL5A2	COL6A2	CTSH	CYR61	ENG	FERMT2	FN1	FSTL1	FUCA1	FXYD3	GAS6	GSN	HSPB1	IGF1R	IGFBP5	IL7	ITGB5	LRRC17	LTBP1	MAP4	MCAM	MFAP2	MGST2	MMP2	NID2	NR2F1	NRP1 (includes EG:18186)	PDGFRB	POSTN	PRKD1	PRKG1
SMAD3	Activated	3.289	4.48e-05	ACTG2	BGN	COL1A1	COL1A2	COL3A1	COL6A1	COL6A3	ENG	FST	ITGB5	SERPINE1	SMAD3	TAGLN	TGFB1 (includes EG:21803)	TIMP3	TNC	TPM2	VIM
CBL	Activated	2.705	0.00172	CFTR	COL1A1	FN1	INSR	MMP2
SNAI1	Activated	2.49	0.000129	FN1	MYO5A	SNAI2	SPARC	TGFB1 (includes EG:21803)	TWIST1	ZEB1
HTT	Activated	2.4	3.63e-05	ACTA2	ATP5S	ATP8A1	BAIAP2	BDNF	BMP1	CALML4	CASP1	CCR6	CDH11	CDK2AP1	COL16A1	COL18A1	COL4A1	COL4A2	COL6A1	COL6A3	CORO2B	DCN	DKK3	EMP3	ETV1	FGFR1	FN1	GPC1	GSN	IGFBP5	LOX	MCAM	MEIS2	MMP14	MMP2	NFIC	NR2F1	PDLIM4	PRKCDBP	RGS4	SACS	SEPP1	TAGLN	TIMP3	TPM2	UCHL1
TWIST1	Activated	2.256	0.00771	FN1	SNAI2	TGFB1 (includes EG:21803)	VIM	ZEB1
CTNNB1	Activated	2.16	1.82e-05	ABCC1	ACTA2	ALDH3A2	BMP1	CDH11	CEACAM1 (includes others)	COL1A1	COL4A1	COL4A2	CYB5R3	CYR61	EPCAM	FN1	GJA1	HTRA1	IGFBP5	IRF8	LAMB1	LBH	MAP4	MFGE8	MITF	MMP14	MMP2	MYLK	NRP2	ORC4 (includes EG:26428)	PLAU	SERPINE1	SNAI2	SOX11	TIMP3	TNC	TSPAN8	TWIST1	VCAN
MYCN	Inhibited	-4.242	4.69e-08	ABCC1	AMOTL2	CAV1	CDH11	COL18A1	COL1A1	COL4A1	COL5A2	DKK3	FBN1	FN1	LEPRE1	LGALS1	LRRN3	MAP4	MMP2	MRC2	SDC2	SERPINE1	SPARC	TAGLN	TIMP2 (includes EG:21858)	TM6SF1	UCHL1	VIM	ZYX
AHR	Inhibited	-4.118	4.11e-12	ACOX1	ACTN1	ADAM19	COL13A1	COL16A1	COL1A1	COL1A2	COL3A1	COL4A1	COL4A2	COL5A1	COL5A2	COL6A1	COL6A3	DCN	EFEMP1	EMILIN1	FN1	GAS6	ITGA5	ITGBL1	LTBP1	MMP2	NID1	NID2	PDGFRB	PI4K2A	PLAT	SEMA3A	SEMA3F	SERPINE1	TGFB1 (includes EG:21803)	THBS1	TIMP2 (includes EG:21858)	TIMP3	VEGFC
SMAD7	Inhibited	-3.698	3.43e-12	ACTA2	ACTG2	BGN	COL1A1	COL1A2	COL3A1	COL6A1	COL6A3	DCN	EFEMP1	FN1	FST	GAS6	ITGBL1	MMP2	NID2	PLAT	SEMA3F	SERPINE1	SMAD3	TAGLN	TIMP3	TPM2
MYC	Inhibited	-3.348	8.65e-05	ACTN1	BCAT1	BCKDHB	BDNF	CASP1	CAV1	CLIC4	COL15A1	COL1A1	COL1A2	COL3A1	COL4A1	COL4A2	COL5A1	COL5A2	COL6A3	CSPG4	CSRP2	DBN1	FBN1	FLNA	FN1	FSTL1	GJA1	GPC1	HIST1H4A (includes others)	HSPB1	LGALS1	LOX	MAP4	PAM	PDGFRB	PLAU	PTN	SEPHS2	SNRPN	SPARC	TGFB1 (includes EG:21803)	THBS1	THY1	TIMP2 (includes EG:21858)	TNC	TPD52
SPDEF	Inhibited	-3.29	1.05e-18	CDH11	COL13A1	COL16A1	COL1A1	COL4A1	COL4A2	COL5A1	COL5A2	COL6A1	COL6A2	COL6A3	DKK3	FGFR1	ITGA5	LAMC1	PLAU	SDC2	SERPINE1	SMAD3	SNAI2	TGFB1 (includes EG:21803)	TNC	VIM	ZEB1
PPARG	Inhibited	-2.21	0.0423	ACOX1	ACTA2	BACE1	CAV1	CAV2	CEACAM1 (includes others)	COL1A1	COL1A2	FN1	FST	HGF	IGFBP5	IGFBP6	INSR	MMP14	TNFSF10	TPM2	VIM
[truncated: 18 more columns]
