# Supplementary material for: Increased MicroRNA-34b and -34c Predominantly Expressed in Stromal Tissues Is Associated with Poor Prognosis in Human Colon Cancer
Source: PLoS One. 2015 Apr 20;10(4):e0124899. doi: 10.1371/journal.pone.0124899 (PMC4404052; doi:10.1371/journal.pone.0124899)
Supplement: S3 Table — (XLSX) [file pone.0124899.s008.xlsx]

## Sheet: Table S3
S3_Table. List of Transcription Regulators that are potentially involved with miR-34a expression predicted by Ingenuity Pathway Analysis in 56 colon tumors
Upstream Regulator	Predicted Activation State	Activation z-score	p-value of overlap	Target molecules in dataset
TGFB1 (includes EG:21803)	Activated	5.097	8.29E-15	ACTN1	ALDH3A2	BACE1	BDNF	BMP1	CALML4	CDC42EP3	CDH2	CEACAM1 (includes others)	CLIC4	COL1A1 (includes EG:1277)	COL6A1	CORO1C	CSPG4	CTSH	CTSS	DFNA5	DKK3	DSG2	DYRK2	ENG	EXT1	FBN1	FGF2	FGF5	FN1	FSCN1	FZD2	GSN	HGF	HSPG2	IGFBP5	IL12A	ITGB5	LOX (includes EG:16948)	LOXL1	LOXL2	LTBP1	MAP4	MAPK14	MBNL2	MMP14	NAB1	NDST1	PDGFRB	PDLIM7
SP1	Activated	3.791	1.58E-04	ALDH3A2	BACE1	BDNF	CDH2	CEACAM1 (includes others)	COL1A1 (includes EG:1277)	ENG	FGF2	FN1	HGF	IGF1R	IL12A	ITGB5	MMP14	PCYT1A	PDGFRB	SERPINE1	SMAD3	SMPD1
AGT	Activated	3.609	1.26E-05	COL1A1 (includes EG:1277)	COL6A1	CTSS	ENG	FGF2	FN1	HGF	HSPG2	IGF1R	IGFBP5	IL6ST	ITGB5	LSS	SERPINE1	SHC1 (includes EG:20416)	STC1	TBX2	TFPI	VEGFC	ZEB1
FGF2	Activated	3.412	6.59E-08	BDNF	CHRM2	COL1A1 (includes EG:1277)	EPAS1	EPCAM	FGF2	FGFR1	FN1	HGF	IGF1R	IGFBP5	LOX (includes EG:16948)	NES	NTF3	PDGFRB	SERPINE1	SPRY4	TFPI	THBS1	VEGFC
IGF1	Activated	3.143	5.55E-06	BDNF	COL1A1 (includes EG:1277)	EPAS1	FGFR1	FN1	HGF	IGF1R	IGFBP5	ITGB5	MMP14	PDGFRB	PDLIM2	SERPINE1	SLC12A4	THBS1	THY1	UBE2B	VEGFC
EGF (includes EG:13645)	Activated	3.123	2.87E-05	ACTN1	CLDN7	COL1A1 (includes EG:1277)	DIO2	EPAS1	FGF2	FN1	FST	HGF	IGF1R	IGFBP5	NES	PDGFRB	SERPINE1	SHC1 (includes EG:20416)	SMAD3	SPRY4	THBS1	VEGFC
F2	Activated	2.920	1.85E-04	COL1A1 (includes EG:1277)	CORO1C	DHRS9	DKK3	FGF2	FN1	IGF1R	IGFBP5	LOXL2	SERPINE1	TFPI	THBS1	TRIO
ERK	Activated	2.920	1.45E-05	ACTN1	BDNF	COL1A1 (includes EG:1277)	DIO2	FGF2	FN1	FST	ICAM3	IL12A	MAP4K4	RGS4	SERPINE1	THBS1
TNF	Activated	2.859	3.52E-06	ARHGDIB	BACE1	BDKRB1	BDNF	BIK	CDH2	CLEC11A	CLIC4	COL1A1 (includes EG:1277)	CTSS	EHD1	ENG	EXT1	FGF2	FGFR1	FN1	FST	GCH1	GPR176	HGF	HSPG2	IGFBP5	IL12A	LOX (includes EG:16948)	LSS	MAP4K4	MAPK14	MGST2	MMP14	OSMR	PCYT1A	PTPN11	RGS20	RGS4	RNASE4	SAT1	SEPP1	SERPINE1	SMAD3	SMPD1	SMURF2	TAPBP	TFPI	THBS1	THY1	VEGFC
EDN1	Activated	2.779	1.37E-03	CDH2	FGF2	FN1	FST	PLOD1	PXN	SERPINE1	THBS1	VEGFC
P38 MAPK	Activated	2.764	1.85E-05	BDNF	DIO2	DUOX2 (includes EG:214593)	FN1	FST	IGFBP5	IL12A	MAP4	MAP4K4	NES	RGS4	SERPINE1	SMAD3	THBS1	VEGFC
IL1A	Activated	2.609	1.27E-03	ALDH3A2	FGF2	FGFR1	GCH1	HSPG2	IGFBP5	LOX (includes EG:16948)	MMP14	SERPINE1	VEGFC
SREBF1 (includes EG:176574)	Activated	2.607	1.70E-03	FN1	G6PD	IL12A	LSS	PCYT1A	RDH11	SERPINE1	SORBS3	SV2A
PI3K (complex)	Activated	2.607	3.41E-02	CDH2	COL1A1 (includes EG:1277)	G6PD	IGF1R	MMP14	SERPINE1	SLC12A4	THBS1
SMAD3	Activated	2.604	6.86E-03	COL1A1 (includes EG:1277)	COL6A1	ENG	FST	ITGB5	SERPINE1	SMAD3	THBS1
CTGF	Activated	2.600	1.50E-04	COL1A1 (includes EG:1277)	FN1	FZD2	LOX (includes EG:16948)	MBNL2	MMP14	SERPINE1
lipopolysaccharide	Activated	2.543	1.75E-11	ANGPTL2	ARHGAP1	BACE1	BDKRB1	BDNF	C12orf35	CD58	CDC42EP3	CDH2	CEACAM1 (includes others)	CLIC4	COL1A1 (includes EG:1277)	COL6A1	CSPG4	DIO2	DKK3	EHD1	FBN1	FGF2	FN1	FSCN1	FST	G6PD	GCA	GCH1	GSN	HGF	IGFBP5	IGJ	IL12A	IL6ST	ISG20	ITGB5	KCNK1	LPAR1	LYZ	MAP4K4	MGST2	MMP14	NID2	NOTCH2	OSMR	PCOLCE	PELI1	PTPN11	RAB3B
TP53 (includes EG:22059)	Activated	2.465	3.15E-07	ANTXR1	ARHGAP1	BIK	BMP1	CDC42EP3	CLIC4	COL1A1 (includes EG:1277)	CTSH	DAPK3	DKK3	ENG	FGF2	FN1	FUCA1	FXYD3	GAS6	GSN	IGF1R	IGFBP5	ITGB5	LRRC17	LTBP1	MAP4	MAP4K5	MBNL2	MGST2	NAB1	NID2	NR2F1	PDGFRB	PTPN11	RNASE4	SAT1	SERPINE1	SHC1 (includes EG:20416)	SMURF2	TGFB1I1	THBS1	TRIO	UBE2B
GLI1	Activated	2.449	1.70E-02	COL1A1 (includes EG:1277)	DIO2	LZTS1	NES	PLOD1	PVR	SALL1
SYVN1	Activated	2.449	2.43E-02	BCAT1	CEP164	CSPG4	DIO2	IGF1R	SCARA3
Vegf	Activated	2.425	4.32E-03	ANGPTL2	FGF2	IL6ST	ISG20	LPAR1	MAPK14	NID2	OSMR	PVR	RGS20	STC1	VEGFC	ZEB1
MAP2K1	Activated	2.425	2.59E-02	COL1A1 (includes EG:1277)	FGF2	IGF1R	MMP14	SMAD3	THBS1
NR3C2 (includes EG:110784)	Activated	2.415	2.50E-03	COL1A1 (includes EG:1277)	FGF2	FN1	IGF1R	NTF3	SERPINE1
MAPK14	Activated	2.414	2.93E-02	COL1A1 (includes EG:1277)	FN1	IL12A	MAPK14	SHC1 (includes EG:20416)	TRPA1
STAT3	Activated	2.407	4.43E-03	CDH2	CEACAM1 (includes others)	EPAS1	FGF2	FN1	FSCN1	HGF	IGF1R	IGFBP5	IL6ST	ISG20	SERPINE1	THBS1
EGR1	Activated	2.394	7.91E-03	COL1A1 (includes EG:1277)	FGF2	FN1	IGF1R	MMP14	SERPINE1	THBS1
Tgf beta	Activated	2.391	4.59E-03	COL1A1 (includes EG:1277)	ENG	FGF2	FN1	FST	HSPG2	IGFBP5	LOX (includes EG:16948)	SERPINE1
estrogen	Activated	2.377	1.34E-03	BDNF	COL1A1 (includes EG:1277)	EPAS1	FN1	G6PD	HGF	IGF1R	IGFBP5	OXTR	SCGB1A1	SMAD3	TSPAN4
TGFB2	Activated	2.330	1.77E-04	COL1A1 (includes EG:1277)	FN1	HSPG2	ITGB5	SERPINE1	THBS1
progesterone	Activated	2.291	2.93E-05	BCAT1	BDNF	CDH2	ENG	EPAS1	FN1	FST	G6PD	GAS6	GCH1	HGF	IGFBP5	ISG20	KCNK1	NTF3	PIP5K1A	PTGER3	RAB11FIP5	RNASE4	STAT5B	ZEB1
MTPN	Activated	2.236	1.15E-02	COL1A1 (includes EG:1277)	ENG	FN1	GAS6	SERPINE1
GDNF	Activated	2.219	2.59E-03	BDKRB1	BDNF	FN1	GFRA1	STC1
hCG	Activated	2.216	2.81E-05	ARHGAP22	BDNF	CDH2	EPAS1	FJX1	FST	IGF1R	ITGB5	NR2F1	OXTR	RGS20	RGS4	SMURF2	STC1	VEGFC
KLF6	Activated	2.205	9.01E-06	COL1A1 (includes EG:1277)	ENG	IGF1R	PSG3	PSG5
PGR (includes EG:18667)	Activated	2.203	2.68E-03	EPAS1	FN1	GAS6	IGFBP5	KCNK1	PRRX1	STAT5B	ZEB1
kainic acid	Activated	2.187	1.85E-02	BACE1	BDNF	FGF2	GFRA1	NTF3	PTGER3
PTH	Activated	2.174	2.76E-02	COL1A1 (includes EG:1277)	FN1	IGFBP5	PXN	SMAD3	STC1
OSM	Activated	2.163	7.32E-04	CDH2	COL6A1	CTSH	EPCAM	FGF2	FN1	GCA	HGF	IL6ST	ISG20	MAPK14	MPZL2	OSMR	PTPN11	RNASE4	SERPINE1	SMPD1	TAPBP	TULP3
PTGS2	Activated	2.158	4.94E-02	FN1	IL12A	MMP14	PTGER3	VEGFC
RAF1	Activated	2.157	2.16E-02	CTSH	DCBLD2	DIO2	IGF1R	IL12A	ITGB5	OSMR	PLEC
bucladesine	Activated	2.139	6.89E-04	BDNF	CDH2	DIO2	ETNK1	FGFR1	FST	IGF1R	IGFBP5	LRRN3	MMP14	SERPINE1	SMAD3	STC1
HGF	Activated	2.130	2.10E-04	ANGPTL2	EPCAM	FN1	HGF	IL6ST	ISG20	MAPK14	MMP14	NID2	OSMR	PLOD1	PVR	RGS20	SEMA3A	SERPINE1	STC1	THBS1	VEGFC	ZEB1
EB-1089	Activated	2.000	1.25E-02	CEACAM1 (includes others)	IGFBP5	PDGFRB	PDLIM7
ERG	Activated	2.000	1.82E-02	ARHGAP22	DBN1	PXN	RSU1	THBS1
NEUROG3	Activated	2.000	2.33E-02	CDH2	NOTCH2	NR2F1	SEMA3A
ANGPT2	Activated	2.000	2.82E-02	COL1A1 (includes EG:1277)	FN1	MAP4K5	MFGE8	PDGFRB
SREBF2	Activated	2.000	2.82E-02	G6PD	LSS	PCYT1A	RDH11
Retnlb	Activated	2.000	3.38E-02	BMP1	COL1A1 (includes EG:1277)	FGFR1	FN1
SMAD7	Inhibited	-3.230	1.60E-06	CDH2	COL1A1 (includes EG:1277)	COL6A1	FN1	FST	GAS6	ITGBL1	NID2	SEMA3F	SERPINE1	SMAD3
estrogen receptor	Inhibited	-3.051	3.29E-06	BDNF	COL13A1	COL6A1	FGF5	FGFR1	FN1	ICAM3	LOXL2	MMP14	OXTR	SAT1	SERPINE1	SMAD3	VEGFC	ZEB1
MYCN	Inhibited	-2.914	4.36E-04	ATXN2	COL1A1 (includes EG:1277)	DKK3	FBN1	FGF5	FN1	LEPRE1	LRRN3	MAP4	MRC2	SERPINE1	UCHL1
KRAS	Inhibited	-2.750	8.72E-04	CDH2	COL1A1 (includes EG:1277)	DBN1	FBN1	G6PD	GSN	LOX (includes EG:16948)	MAPK14	NAB1	PCOLCE	RNASE4	STAT2	THBS1
AHR	Inhibited	-2.692	1.34E-06	ACTN1	CDH2	COL13A1	COL1A1 (includes EG:1277)	COL6A1	EHD1	FBN2 (includes EG:14119)	FN1	GAS6	ITGBL1	LTBP1	NID2	PDGFRB	SEMA3A	SEMA3F	SERPINE1	THBS1	VEGFC
PD98059	Inhibited	-2.597	2.57E-06	BDNF	CDH2	COL1A1 (includes EG:1277)	CTSH	DCBLD2	DIO2	ENG	EPAS1	FGF2	FN1	HGF	IGF1R	IL12A	ITGB5	MMP14	NAB1	OSMR	PCYT1A	PLEC	RNASE4	SERPINE1	SMAD3	THBS1	VEGFC
let-7a-5p (and other miRNAs w/seed GAGGUAG)	Inhibited	-2.596	9.21E-03	CDH2	COL1A1 (includes EG:1277)	NF2	POM121/POM121C	PXDN	TAF9B	THBS1
LY294002	Inhibited	-2.514	7.22E-03	COL1A1 (includes EG:1277)	EPAS1	FGF2	FN1	HGF	IGF1R	IGFBP5	IL12A	ISG20	ITGBL1	MMP14	SERPINE1	THBS1	VEGFC	ZEB1
cerivastatin	Inhibited	-2.395	1.38E-03	COL1A1 (includes EG:1277)	FGF2	FN1	GCH1	IGF1R	SERPINE1
SPDEF	Inhibited	-2.333	5.61E-09	CDH2	CLDN7	COL13A1	COL1A1 (includes EG:1277)	COL6A1	DKK3	FGFR1	SCGB1A1	SERPINE1	SMAD3	ZEB1
farnesylthiosalicylic acid	Inhibited	-2.236	1.09E-03	PDGFRB	PLOD1	SERPINE1	STC1	VEGFC
SOX2	Inhibited	-2.236	7.06E-03	CLDN7	COL1A1 (includes EG:1277)	EPCAM	FST	VEGFC
diphenyleneiodonium	Inhibited	-2.219	4.01E-04	COL1A1 (includes EG:1277)	EPAS1	IGF1R	PDE5A	SERPINE1
androgen	Inhibited	-2.219	5.98E-03	AGR2	FGF2	GSN	IGFBP5	NES	SMAD3	VEGFC
KLF2	Inhibited	-2.191	6.63E-05	CDH2	EPAS1	FGF5	ITGB5	MMP14	SEMA3F	SERPINE1	SMURF2	TFPI	THBS1
miR-29b-3p (and other miRNAs w/seed AGCACCA)	Inhibited	-2.160	2.79E-03	BACE1	COL1A1 (includes EG:1277)	FBN1	GPR37	LOXL2
PPARG	Inhibited	-2.021	2.16E-02	BACE1	CEACAM1 (includes others)	COL1A1 (includes EG:1277)	FN1	FST	HGF	IGFBP5	IL12A	MMP14	SAT1	VAMP8
[truncated: 19 more columns]
